# Supplementary material for: (2E)-3-[4-(1H-Benzimidazol-2-ylmeth­oxy)phen­yl]-1-(4-meth­oxy­phen­yl)prop-2-en-1-one
Source: Acta Crystallogr Sect E Struct Rep Online. 2011 Apr 13;67(Pt 5):o1088–9. doi: 10.1107/S1600536811012645 (PMC3089334; doi:10.1107/S1600536811012645)
Supplement: Supplementary file 1 [file e-67-o1088-sup1.cif]

##############################################################################
#                                                                            #
# This CIF contains the data in a paper accepted for publication in          #
# Acta Crystallographica Section E. It conforms to the requirements of       #
# Notes for Authors for Acta Crystallographica Section E, and has been       #
# peer reviewed under the auspices of the IUCr Commission on Journals.       #
#                                                                            #
# Full details of the Crystallographic Information File format               #
# are given in the paper "The Crystallographic Information File (CIF):       #
# a New Standard Archive File for Crystallography" by S. R. Hall, F. H.      #
# Allen and I. D. Brown [Acta Cryst. (1991), A47, 655-685].                  #
#                                                                            #
# The current version of the core CIF dictionary is obtainable from          #
# ftp://ftp.iucr.org/pub/cif_core.dic.                                       #
#                                                                            #
# Software is freely available for graphical display of the structure(s)     #
# in this CIF. For information consult the CIF software page                 #
# http://www.iucr.org/resources/cif/software.                                #
#                                                                            #
# This file may be used for bona fide research purposes within the           #
# scientific community so long as proper attribution is given to the journal # 
# article from which it was obtained.                                        #
#                                                                            #
##############################################################################
data_global
_audit_creation_method     'PLATON <TABLE ACC> option'
_journal_date_recd_electronic     2011-03-29
_journal_date_accepted     2011-04-05
_journal_name_full     'Acta Crystallographica, Section E'
_journal_year     2011
_journal_volume     67
_journal_issue      5
_journal_page_first     o1088
_journal_page_last     o1089
_journal_paper_category     QO
_journal_coeditor_code     XU5184
_publ_contact_author_name
; Dr. Mehmet Akkurt
;
_publ_contact_author_address
; Department of Physics,
  Faculty of Sciences,
  Erciyes University,
  38039 Kayseri,
  Turkey
;
_publ_contact_author_email     akkurt@erciyes.edu.tr
_publ_contact_author_fax     '+90-352-4374933'
_publ_contact_author_phone     '+90-352-4374901 ext. 33106'
_publ_section_title
;\
(2<i>E</i>)-3-[4-(1<i>H</i>-Benzimidazol-2-ylmethoxy)phenyl]-1-(4-\
methoxyphenyl)prop-2-en-1-one
;
loop_
    _publ_author_name
    _publ_author_address
    'Mehmet Akkurt'
;
Department of Physics,
Faculty of Sciences,
Erciyes University,
38039 Kayseri,
Turkey
;
    'Zeliha Bakt\?ir'
;
Department of Physics,
Faculty of Sciences,
Erciyes University,
38039 Kayseri,
Turkey
;
    'S. Samshuddin'
;
Department of Studies in Chemistry,
Mangalore University,
Mangalagangotri 574 199,
India
;
    'B. Narayana'
;
Department of Studies in Chemistry,
Mangalore University,
Mangalagangotri 574 199,
India
;
    'H. S. Yathirajan'
;
Department of Studies in Chemistry,
University of Mysore,
Manasangotri,
Mysore 570 006,
India
;
data_I
_chemical_name_systematic
;
(2<i>E</i>)-3-[4-(1<i>H</i>-Benzimidazol-2-ylmethoxy)phenyl]-
1-(4-methoxyphenyl)prop-2-en-1-one
;
_chemical_name_common     ?
_chemical_formula_moiety     'C24 H20 N2 O3'
_chemical_formula_sum     'C24 H20 N2 O3'
_chemical_formula_structural     ?
_chemical_formula_iupac     'C24 H20 N2 O3'
_chemical_formula_weight     384.42
_chemical_melting_point     ?
_symmetry_cell_setting     triclinic
_symmetry_space_group_name_H-M     'P -1'
_symmetry_space_group_name_Hall     '-P 1'
loop_
    _symmetry_equiv_pos_site_id
    _symmetry_equiv_pos_as_xyz
    1 x,y,z
    2 -x,-y,-z
_cell_length_a     7.2244(5)
_cell_length_b     9.3201(8)
_cell_length_c     14.9422(9)
_cell_angle_alpha     98.449(2)
_cell_angle_beta     99.183(4)
_cell_angle_gamma     99.478(4)
_cell_volume     964.01(12)
_cell_formula_units_Z     2
_cell_measurement_reflns_used     1843
_cell_measurement_theta_min     2.4318
_cell_measurement_theta_max     26.3714
_cell_measurement_temperature     294(2)
_cell_special_details
;
;
_exptl_crystal_description     'block'
_exptl_crystal_colour     'pale yellow'
_exptl_crystal_size_max     0.20
_exptl_crystal_size_mid     0.20
_exptl_crystal_size_min     0.20
_exptl_crystal_size_rad     ?
_exptl_crystal_density_diffrn     1.324
_exptl_crystal_density_meas     ?
_exptl_crystal_density_method     'Not Measured'
_exptl_crystal_F_000     404
_exptl_absorpt_coefficient_mu     0.088
_exptl_absorpt_correction_type     multi-scan
_exptl_absorpt_process_details     '(SORTAV; Blessing, 1995)'
_exptl_absorpt_correction_T_min     0.983
_exptl_absorpt_correction_T_max     0.983
_exptl_special_details
;
;
_diffrn_ambient_temperature     294(2)
_diffrn_radiation_type     'Mo K\a'
_diffrn_radiation_wavelength     0.71073
_diffrn_radiation_source     'Sealed Tube'
_diffrn_radiation_monochromator     'Graphite Monochromator'
_diffrn_measurement_device     'Rigaku R-AXIS RAPID-S'
_diffrn_measurement_method     'dtprofit.ref'
_diffrn_detector_area_resol_mean     10.0000
_diffrn_reflns_number     20466
_diffrn_reflns_av_R_equivalents     0.0743
_diffrn_reflns_av_sigmaI/netI     0.0703
_diffrn_reflns_theta_min     2.25
_diffrn_reflns_theta_max     26.44
_diffrn_reflns_theta_full     26.44
_diffrn_measured_fraction_theta_max     0.995
_diffrn_measured_fraction_theta_full     0.995
_diffrn_reflns_limit_h_min     -9
_diffrn_reflns_limit_h_max     9
_diffrn_reflns_limit_k_min     -11
_diffrn_reflns_limit_k_max     10
_diffrn_reflns_limit_l_min     -18
_diffrn_reflns_limit_l_max     18
_refine_special_details
;
Refinement on <i>F</i>^2^ for ALL reflections except those flagged by the user
for potential systematic errors. Weighted <i>R</i>-factors <i>wR</i> and all
goodnesses of fit <i>S</i> are based on <i>F</i>^2^, conventional
<i>R</i>-factors <i>R</i> are based on <i>F</i>, with <i>F</i> set to zero for
negative <i>F</i>^2^. The observed criterion of <i>F</i>^2^ > \s(<i>F</i>^2^)
is used only for calculating -<i>R</i>-factor-obs <i>etc</i>. and is not
relevant to the choice of reflections for refinement. <i>R</i>-factors based
on <i>F</i>^2^ are statistically about twice as large as those based on
<i>F</i>, and <i>R</i>-factors based on ALL data will be even larger.
;
_reflns_number_total     3952
_reflns_number_gt     2206
_reflns_threshold_expression     I>2\s(I)
_refine_ls_structure_factor_coef     Fsqd
_refine_ls_matrix_type     full
_refine_ls_R_factor_all     0.1110
_refine_ls_R_factor_gt     0.0587
_refine_ls_wR_factor_gt     0.1234
_refine_ls_wR_factor_ref     0.1619
_refine_ls_goodness_of_fit_ref     1.072
_refine_ls_restrained_S_all     1.072
_refine_ls_number_reflns     3952
_refine_ls_number_parameters     263
_refine_ls_number_restraints     0
_refine_ls_number_constraints     ?
_refine_ls_hydrogen_treatment     constr
_refine_ls_weighting_scheme     calc
_refine_ls_weighting_details
         'calc w=1/[\s^2^(Fo^2^)+(0.0423P)^2^+0.0726P] where P=(Fo^2^+2Fc^2^)/3'
_atom_sites_solution_hydrogens     geom
_atom_sites_solution_primary     direct
_atom_sites_solution_secondary     difmap
_refine_ls_shift/su_max     0.000
_refine_ls_shift/su_mean     0.000
_refine_diff_density_max     0.186
_refine_diff_density_min     -0.173
_refine_ls_extinction_method     'none'
loop_
    _atom_type_symbol
    _atom_type_description
    _atom_type_scat_dispersion_real
    _atom_type_scat_dispersion_imag
    _atom_type_scat_source
    C C 0.0033 0.0016 ' International Tables Vol C Tables 4.2.6.8 and 6.1.1.4'
    H H 0.0000 0.0000 ' International Tables Vol C Tables 4.2.6.8 and 6.1.1.4'
    N N 0.0061 0.0033 ' International Tables Vol C Tables 4.2.6.8 and 6.1.1.4'
    O O 0.0106 0.0060 ' International Tables Vol C Tables 4.2.6.8 and 6.1.1.4'
_computing_data_collection     'CrystalClear (Rigaku/MSC, 2005)'
_computing_cell_refinement     'CrystalClear (Rigaku/MSC, 2005)'
_computing_data_reduction     'CrystalClear (Rigaku/MSC, 2005)'
_computing_structure_solution     'SIR97 (Altomare <i>et al.</i>, 1999)'
_computing_structure_refinement     'SHELXL97 (Sheldrick, 2008)'
_computing_molecular_graphics     'ORTEP-3 for Windows (Farrugia, 1997)'
_computing_publication_material     'WinGX (Farrugia, 1999)'
loop_
    _atom_site_type_symbol
    _atom_site_label
    _atom_site_fract_x
    _atom_site_fract_y
    _atom_site_fract_z
    _atom_site_U_iso_or_equiv
    _atom_site_thermal_displace_type
    _atom_site_calc_flag
    _atom_site_refinement_flags
    _atom_site_occupancy
    _atom_site_disorder_assembly
    _atom_site_disorder_group
    O O1 0.2640(3) 0.91719(18) 0.15238(11) 0.0644(7) Uani d . 1.000 . .
    O O2 0.2171(3) 0.05475(19) -0.12143(11) 0.0687(7) Uani d . 1.000 . .
    O O3 0.2682(3) -0.0583(2) -0.53944(13) 0.0787(8) Uani d . 1.000 . .
    N N1 0.4160(3) 1.2698(2) 0.23251(15) 0.0660(8) Uani d . 1.000 . .
    N N2 0.0984(3) 1.1935(2) 0.20220(13) 0.0620(8) Uani d . 1.000 . .
    C C1 0.1351(4) 1.3169(3) 0.27147(17) 0.0617(10) Uani d . 1.000 . .
    C C2 0.0158(5) 1.3923(3) 0.3165(2) 0.0805(14) Uani d . 1.000 . .
    C C3 0.1061(6) 1.5136(4) 0.3826(2) 0.0951(16) Uani d . 1.000 . .
    C C4 0.3040(7) 1.5591(4) 0.4022(2) 0.1014(16) Uani d . 1.000 . .
    C C5 0.4185(5) 1.4847(3) 0.3566(2) 0.0846(14) Uani d . 1.000 . .
    C C6 0.3318(4) 1.3610(3) 0.28934(18) 0.0639(10) Uani d . 1.000 . .
    C C7 0.2708(4) 1.1720(3) 0.18325(17) 0.0574(9) Uani d . 1.000 . .
    C C8 0.2866(4) 1.0467(3) 0.11237(17) 0.0654(10) Uani d . 1.000 . .
    C C9 0.2628(4) 0.7851(3) 0.09807(16) 0.0524(8) Uani d . 1.000 . .
    C C10 0.2442(4) 0.6636(3) 0.14123(17) 0.0599(10) Uani d . 1.000 . .
    C C11 0.2379(4) 0.5253(3) 0.09186(17) 0.0604(10) Uani d . 1.000 . .
    C C12 0.2522(3) 0.5040(3) -0.00069(16) 0.0529(9) Uani d . 1.000 . .
    C C13 0.2741(4) 0.6283(3) -0.04203(16) 0.0573(9) Uani d . 1.000 . .
    C C14 0.2791(4) 0.7682(3) 0.00605(16) 0.0584(9) Uani d . 1.000 . .
    C C15 0.2423(4) 0.3536(3) -0.04834(17) 0.0594(9) Uani d . 1.000 . .
    C C16 0.2578(4) 0.3078(3) -0.13370(17) 0.0590(9) Uani d . 1.000 . .
    C C17 0.2407(4) 0.1501(3) -0.17049(17) 0.0555(9) Uani d . 1.000 . .
    C C18 0.2517(3) 0.1048(3) -0.26800(16) 0.0539(9) Uani d . 1.000 . .
    C C19 0.2228(4) 0.1918(3) -0.33441(18) 0.0656(10) Uani d . 1.000 . .
    C C20 0.2258(4) 0.1433(3) -0.42634(18) 0.0671(11) Uani d . 1.000 . .
    C C21 0.2600(4) 0.0023(3) -0.45189(18) 0.0600(9) Uani d . 1.000 . .
    C C22 0.2893(4) -0.0862(3) -0.38702(18) 0.0640(10) Uani d . 1.000 . .
    C C23 0.2863(4) -0.0362(3) -0.29682(18) 0.0596(9) Uani d . 1.000 . .
    C C24 0.2382(4) 0.0284(4) -0.60934(19) 0.0868(13) Uani d . 1.000 . .
    H HN2 -0.01170 1.14090 0.17640 0.0740 Uiso c R 1.000 . .
    H H2 -0.11640 1.36280 0.30290 0.0970 Uiso c R 1.000 . .
    H H3 0.03240 1.56680 0.41520 0.1140 Uiso c R 1.000 . .
    H H4 0.35910 1.64170 0.44720 0.1210 Uiso c R 1.000 . .
    H H5 0.55060 1.51550 0.36980 0.1020 Uiso c R 1.000 . .
    H H8A 0.18820 1.03580 0.05810 0.0780 Uiso c R 1.000 . .
    H H8B 0.41040 1.06430 0.09430 0.0780 Uiso c R 1.000 . .
    H H10 0.23600 0.67510 0.20330 0.0720 Uiso c R 1.000 . .
    H H11 0.22380 0.44390 0.12120 0.0730 Uiso c R 1.000 . .
    H H13 0.28580 0.61730 -0.10360 0.0690 Uiso c R 1.000 . .
    H H14 0.29320 0.84990 -0.02310 0.0700 Uiso c R 1.000 . .
    H H15 0.22230 0.27990 -0.01320 0.0710 Uiso c R 1.000 . .
    H H16 0.28010 0.37670 -0.17180 0.0710 Uiso c R 1.000 . .
    H H19 0.20050 0.28640 -0.31680 0.0790 Uiso c R 1.000 . .
    H H20 0.20550 0.20380 -0.46980 0.0800 Uiso c R 1.000 . .
    H H22 0.31120 -0.18090 -0.40480 0.0770 Uiso c R 1.000 . .
    H H23 0.30770 -0.09710 -0.25370 0.0720 Uiso c R 1.000 . .
    H H24A 0.11020 0.04680 -0.61620 0.1300 Uiso c R 1.000 . .
    H H24B 0.25670 -0.02380 -0.66660 0.1300 Uiso c R 1.000 . .
    H H24C 0.32740 0.12080 -0.59240 0.1300 Uiso c R 1.000 . .
loop_
    _atom_site_aniso_label
    _atom_site_aniso_U_11
    _atom_site_aniso_U_22
    _atom_site_aniso_U_33
    _atom_site_aniso_U_12
    _atom_site_aniso_U_13
    _atom_site_aniso_U_23
    O1 0.1020(15) 0.0440(10) 0.0521(10) 0.0225(9) 0.0220(10) 0.0067(8)
    O2 0.0988(15) 0.0499(11) 0.0553(11) 0.0118(10) 0.0127(10) 0.0072(9)
    O3 0.0908(15) 0.0888(15) 0.0566(11) 0.0184(12) 0.0189(10) 0.0062(11)
    N1 0.0812(16) 0.0496(13) 0.0661(14) 0.0156(12) 0.0116(12) 0.0062(11)
    N2 0.0790(16) 0.0476(13) 0.0561(13) 0.0093(11) 0.0106(11) 0.0045(10)
    C1 0.091(2) 0.0425(15) 0.0544(16) 0.0165(14) 0.0185(15) 0.0083(12)
    C2 0.109(3) 0.0629(19) 0.079(2) 0.0315(17) 0.0324(18) 0.0101(17)
    C3 0.147(4) 0.071(2) 0.079(2) 0.046(2) 0.040(2) 0.0025(18)
    C4 0.145(4) 0.071(2) 0.078(2) 0.026(2) 0.010(2) -0.0136(19)
    C5 0.108(3) 0.0615(19) 0.072(2) 0.0123(18) -0.0004(18) -0.0038(16)
    C6 0.087(2) 0.0465(16) 0.0558(16) 0.0135(14) 0.0085(15) 0.0064(13)
    C7 0.0799(19) 0.0430(15) 0.0524(15) 0.0162(14) 0.0154(14) 0.0107(12)
    C8 0.098(2) 0.0464(16) 0.0559(16) 0.0187(14) 0.0212(15) 0.0095(13)
    C9 0.0659(16) 0.0440(14) 0.0480(14) 0.0162(12) 0.0107(12) 0.0043(11)
    C10 0.0854(19) 0.0510(16) 0.0483(14) 0.0188(14) 0.0196(13) 0.0108(12)
    C11 0.0826(19) 0.0463(15) 0.0571(16) 0.0181(13) 0.0168(14) 0.0140(12)
    C12 0.0614(16) 0.0461(15) 0.0503(14) 0.0128(12) 0.0089(12) 0.0051(12)
    C13 0.0786(18) 0.0503(15) 0.0446(14) 0.0173(13) 0.0121(12) 0.0074(12)
    C14 0.0809(19) 0.0470(15) 0.0504(15) 0.0172(13) 0.0139(13) 0.0119(12)
    C15 0.0725(18) 0.0461(15) 0.0574(16) 0.0137(13) 0.0066(13) 0.0062(12)
    C16 0.0737(18) 0.0472(15) 0.0542(15) 0.0136(13) 0.0088(13) 0.0047(12)
    C17 0.0612(16) 0.0484(15) 0.0540(15) 0.0106(12) 0.0065(12) 0.0049(13)
    C18 0.0619(16) 0.0450(14) 0.0518(15) 0.0118(12) 0.0059(12) 0.0026(12)
    C19 0.086(2) 0.0477(16) 0.0610(17) 0.0143(14) 0.0112(14) 0.0039(13)
    C20 0.080(2) 0.0628(18) 0.0590(17) 0.0132(15) 0.0098(14) 0.0166(14)
    C21 0.0573(16) 0.0678(18) 0.0518(15) 0.0096(14) 0.0136(12) -0.0003(14)
    C22 0.0735(19) 0.0558(17) 0.0622(17) 0.0178(14) 0.0155(14) 0.0003(14)
    C23 0.0644(17) 0.0533(16) 0.0598(16) 0.0148(13) 0.0083(13) 0.0058(13)
    C24 0.083(2) 0.116(3) 0.0620(18) 0.0126(19) 0.0149(16) 0.0243(19)
_geom_special_details
;
Bond distances, angles <i>etc</i>. have been calculated using the rounded
fractional coordinates. All su's are estimated from the variances of the
(full) variance-covariance matrix. The cell e.s.d.'s are taken into account in
the estimation of distances, angles and torsion angles
;
loop_
    _geom_bond_atom_site_label_1
    _geom_bond_atom_site_label_2
    _geom_bond_site_symmetry_1
    _geom_bond_site_symmetry_2
    _geom_bond_distance
    _geom_bond_publ_flag
    O1 C8 . . 1.421(3) no
    O1 C9 . . 1.369(3) no
    O2 C17 . . 1.240(3) no
    O3 C21 . . 1.361(3) no
    O3 C24 . . 1.423(4) no
    N1 C6 . . 1.392(4) no
    N1 C7 . . 1.309(3) no
    N2 C1 . . 1.388(3) no
    N2 C7 . . 1.360(4) no
    N2 HN2 . . 0.8600 no
    C1 C2 . . 1.391(4) no
    C1 C6 . . 1.383(4) no
    C2 C3 . . 1.379(4) no
    C3 C4 . . 1.393(7) no
    C4 C5 . . 1.364(6) no
    C5 C6 . . 1.397(4) no
    C7 C8 . . 1.489(4) no
    C9 C10 . . 1.382(4) no
    C9 C14 . . 1.387(3) no
    C10 C11 . . 1.378(4) no
    C11 C12 . . 1.391(3) no
    C12 C13 . . 1.389(4) no
    C12 C15 . . 1.461(4) no
    C13 C14 . . 1.385(4) no
    C15 C16 . . 1.313(4) no
    C16 C17 . . 1.469(4) no
    C17 C18 . . 1.475(3) no
    C18 C23 . . 1.397(4) no
    C18 C19 . . 1.383(4) no
    C19 C20 . . 1.386(4) no
    C20 C21 . . 1.387(4) no
    C21 C22 . . 1.375(4) no
    C22 C23 . . 1.365(4) no
    C2 H2 . . 0.9300 no
    C3 H3 . . 0.9300 no
    C4 H4 . . 0.9300 no
    C5 H5 . . 0.9300 no
    C8 H8A . . 0.9700 no
    C8 H8B . . 0.9700 no
    C10 H10 . . 0.9300 no
    C11 H11 . . 0.9300 no
    C13 H13 . . 0.9300 no
    C14 H14 . . 0.9300 no
    C15 H15 . . 0.9300 no
    C16 H16 . . 0.9300 no
    C19 H19 . . 0.9300 no
    C20 H20 . . 0.9300 no
    C22 H22 . . 0.9300 no
    C23 H23 . . 0.9300 no
    C24 H24A . . 0.9600 no
    C24 H24B . . 0.9600 no
    C24 H24C . . 0.9600 no
loop_
    _geom_angle_atom_site_label_1
    _geom_angle_atom_site_label_2
    _geom_angle_atom_site_label_3
    _geom_angle_site_symmetry_1
    _geom_angle_site_symmetry_2
    _geom_angle_site_symmetry_3
    _geom_angle
    _geom_angle_publ_flag
    C8 O1 C9 . . . 117.93(19) no
    C21 O3 C24 . . . 117.8(2) no
    C6 N1 C7 . . . 103.6(2) no
    C1 N2 C7 . . . 106.5(2) no
    C1 N2 HN2 . . . 127.00 no
    C7 N2 HN2 . . . 127.00 no
    N2 C1 C2 . . . 132.4(3) no
    C2 C1 C6 . . . 122.9(3) no
    N2 C1 C6 . . . 104.6(2) no
    C1 C2 C3 . . . 115.8(3) no
    C2 C3 C4 . . . 122.2(4) no
    C3 C4 C5 . . . 121.2(3) no
    C4 C5 C6 . . . 118.1(3) no
    N1 C6 C1 . . . 111.2(2) no
    C1 C6 C5 . . . 119.8(3) no
    N1 C6 C5 . . . 129.0(3) no
    N2 C7 C8 . . . 121.4(2) no
    N1 C7 C8 . . . 124.6(3) no
    N1 C7 N2 . . . 114.0(2) no
    O1 C8 C7 . . . 107.2(2) no
    C10 C9 C14 . . . 120.1(2) no
    O1 C9 C10 . . . 115.3(2) no
    O1 C9 C14 . . . 124.6(2) no
    C9 C10 C11 . . . 119.6(2) no
    C10 C11 C12 . . . 121.8(3) no
    C11 C12 C15 . . . 118.4(2) no
    C11 C12 C13 . . . 117.4(2) no
    C13 C12 C15 . . . 124.2(2) no
    C12 C13 C14 . . . 121.8(2) no
    C9 C14 C13 . . . 119.3(2) no
    C12 C15 C16 . . . 129.1(3) no
    C15 C16 C17 . . . 121.5(3) no
    O2 C17 C18 . . . 119.5(2) no
    C16 C17 C18 . . . 119.0(2) no
    O2 C17 C16 . . . 121.5(2) no
    C19 C18 C23 . . . 117.2(2) no
    C17 C18 C19 . . . 123.9(2) no
    C17 C18 C23 . . . 118.8(2) no
    C18 C19 C20 . . . 122.5(3) no
    C19 C20 C21 . . . 118.3(2) no
    O3 C21 C22 . . . 115.5(2) no
    O3 C21 C20 . . . 124.3(2) no
    C20 C21 C22 . . . 120.3(2) no
    C21 C22 C23 . . . 120.5(3) no
    C18 C23 C22 . . . 121.2(2) no
    C1 C2 H2 . . . 122.00 no
    C3 C2 H2 . . . 122.00 no
    C2 C3 H3 . . . 119.00 no
    C4 C3 H3 . . . 119.00 no
    C3 C4 H4 . . . 119.00 no
    C5 C4 H4 . . . 119.00 no
    C4 C5 H5 . . . 121.00 no
    C6 C5 H5 . . . 121.00 no
    O1 C8 H8A . . . 110.00 no
    O1 C8 H8B . . . 110.00 no
    C7 C8 H8A . . . 110.00 no
    C7 C8 H8B . . . 110.00 no
    H8A C8 H8B . . . 109.00 no
    C9 C10 H10 . . . 120.00 no
    C11 C10 H10 . . . 120.00 no
    C10 C11 H11 . . . 119.00 no
    C12 C11 H11 . . . 119.00 no
    C12 C13 H13 . . . 119.00 no
    C14 C13 H13 . . . 119.00 no
    C9 C14 H14 . . . 120.00 no
    C13 C14 H14 . . . 120.00 no
    C12 C15 H15 . . . 115.00 no
    C16 C15 H15 . . . 115.00 no
    C15 C16 H16 . . . 119.00 no
    C17 C16 H16 . . . 119.00 no
    C18 C19 H19 . . . 119.00 no
    C20 C19 H19 . . . 119.00 no
    C19 C20 H20 . . . 121.00 no
    C21 C20 H20 . . . 121.00 no
    C21 C22 H22 . . . 120.00 no
    C23 C22 H22 . . . 120.00 no
    C18 C23 H23 . . . 119.00 no
    C22 C23 H23 . . . 119.00 no
    O3 C24 H24A . . . 109.00 no
    O3 C24 H24B . . . 109.00 no
    O3 C24 H24C . . . 109.00 no
    H24A C24 H24B . . . 109.00 no
    H24A C24 H24C . . . 109.00 no
    H24B C24 H24C . . . 109.00 no
loop_
    _geom_torsion_atom_site_label_1
    _geom_torsion_atom_site_label_2
    _geom_torsion_atom_site_label_3
    _geom_torsion_atom_site_label_4
    _geom_torsion_site_symmetry_1
    _geom_torsion_site_symmetry_2
    _geom_torsion_site_symmetry_3
    _geom_torsion_site_symmetry_4
    _geom_torsion
    _geom_torsion_publ_flag
    C8 O1 C9 C10 . . . . 178.8(3) no
    C8 O1 C9 C14 . . . . -1.1(4) no
    C9 O1 C8 C7 . . . . 176.5(2) no
    C24 O3 C21 C22 . . . . 179.8(3) no
    C24 O3 C21 C20 . . . . -0.5(4) no
    C6 N1 C7 C8 . . . . -178.8(2) no
    C6 N1 C7 N2 . . . . 1.1(3) no
    C7 N1 C6 C5 . . . . 179.9(3) no
    C7 N1 C6 C1 . . . . -1.1(3) no
    C1 N2 C7 C8 . . . . 179.2(2) no
    C7 N2 C1 C6 . . . . -0.1(3) no
    C1 N2 C7 N1 . . . . -0.7(3) no
    C7 N2 C1 C2 . . . . 178.2(3) no
    N2 C1 C2 C3 . . . . -179.5(3) no
    C6 C1 C2 C3 . . . . -1.5(4) no
    N2 C1 C6 N1 . . . . 0.8(3) no
    C2 C1 C6 C5 . . . . 1.3(4) no
    N2 C1 C6 C5 . . . . 179.8(2) no
    C2 C1 C6 N1 . . . . -177.7(2) no
    C1 C2 C3 C4 . . . . 0.9(5) no
    C2 C3 C4 C5 . . . . -0.2(5) no
    C3 C4 C5 C6 . . . . 0.0(5) no
    C4 C5 C6 N1 . . . . 178.3(3) no
    C4 C5 C6 C1 . . . . -0.6(4) no
    N1 C7 C8 O1 . . . . 102.5(3) no
    N2 C7 C8 O1 . . . . -77.4(3) no
    O1 C9 C10 C11 . . . . 178.8(3) no
    C10 C9 C14 C13 . . . . 0.8(4) no
    C14 C9 C10 C11 . . . . -1.4(4) no
    O1 C9 C14 C13 . . . . -179.4(3) no
    C9 C10 C11 C12 . . . . 0.8(4) no
    C10 C11 C12 C15 . . . . -179.4(3) no
    C10 C11 C12 C13 . . . . 0.3(4) no
    C11 C12 C13 C14 . . . . -0.9(4) no
    C13 C12 C15 C16 . . . . 2.5(5) no
    C15 C12 C13 C14 . . . . 178.8(3) no
    C11 C12 C15 C16 . . . . -177.8(3) no
    C12 C13 C14 C9 . . . . 0.3(4) no
    C12 C15 C16 C17 . . . . -179.0(3) no
    C15 C16 C17 C18 . . . . 177.6(3) no
    C15 C16 C17 O2 . . . . -2.4(5) no
    O2 C17 C18 C19 . . . . 160.7(3) no
    C16 C17 C18 C23 . . . . 163.2(3) no
    O2 C17 C18 C23 . . . . -16.9(4) no
    C16 C17 C18 C19 . . . . -19.3(4) no
    C17 C18 C23 C22 . . . . 177.0(3) no
    C19 C18 C23 C22 . . . . -0.7(4) no
    C17 C18 C19 C20 . . . . -177.1(3) no
    C23 C18 C19 C20 . . . . 0.5(4) no
    C18 C19 C20 C21 . . . . -0.3(4) no
    C19 C20 C21 C22 . . . . 0.2(4) no
    C19 C20 C21 O3 . . . . -179.5(3) no
    O3 C21 C22 C23 . . . . 179.3(3) no
    C20 C21 C22 C23 . . . . -0.4(5) no
    C21 C22 C23 C18 . . . . 0.7(4) no
loop_
    _geom_hbond_atom_site_label_D
    _geom_hbond_atom_site_label_H
    _geom_hbond_atom_site_label_A
    _geom_hbond_site_symmetry_A
    _geom_hbond_distance_DH
    _geom_hbond_distance_HA
    _geom_hbond_distance_DA
    _geom_hbond_angle_DHA
    _geom_hbond_publ_flag
    N2 HN2 O2 2_565 0.86 2.12 2.927(3) 157 yes
    C11 H11 Cg1 1_545 0.93 2.58 3.490(3) 165 yes
    C24 H24A Cg4 2_554 0.96 2.61 3.467(3) 149 yes
