# Supplementary material for: (2E)-3-[4-(1H-Benzimidazol-2-ylmeth­oxy)phen­yl]-1-(4-meth­oxy­phen­yl)prop-2-en-1-one
Source: Acta Crystallogr Sect E Struct Rep Online. 2011 Apr 13;67(Pt 5):o1088–9. doi: 10.1107/S1600536811012645 (PMC3089334; doi:10.1107/S1600536811012645)
Supplement: Supplementary file 2 [file e-67-o1088-Isup2.hkl]

# 
# h,k,l, Fc-squared, Fo-squared, sigma(Fo-squared) and status flag 
# 
data_I
_shelx_title ' BN-5 in P -1' 
_shelx_refln_list_code          4 
_shelx_F_calc_maximum      168.50 
_exptl_crystal_F_000       404.00 
_reflns_d_resolution_high  0.7981 
 
loop_ 
 _symmetry_equiv_pos_as_xyz 
 'x, y, z' 
 '-x, -y, -z' 
 
_cell_length_a     7.2244 
_cell_length_b     9.3201 
_cell_length_c    14.9422 
_cell_angle_alpha  98.449 
_cell_angle_beta   99.183 
_cell_angle_gamma  99.478 
 
_shelx_F_squared_multiplier     1.000 
 
loop_ 
 _refln_index_h 
 _refln_index_k 
 _refln_index_l 
 _refln_F_squared_calc 
 _refln_F_squared_meas 
 _refln_F_squared_sigma 
 _refln_observed_status 
   2   0   0    28391.17    26683.78    622.02 o 
   3   0   0      320.21      308.08      9.48 o 
   4   0   0     2970.93     2934.16    187.71 o 
   5   0   0       64.26       65.57      5.59 o 
   6   0   0      433.36      472.72     32.94 o 
   7   0   0       20.17       18.26      4.26 o 
   8   0   0       28.53       28.59      6.77 o 
  -8   1   0        2.91       -0.73      0.73 o 
  -7   1   0        0.98        1.46      1.89 o 
  -6   1   0        0.01        0.55      1.42 o 
  -5   1   0       10.67       12.84      2.42 o 
  -4   1   0       52.44       66.54      5.17 o 
  -3   1   0      158.59      159.41      4.95 o 
  -2   1   0     1691.68     1625.98     35.68 o 
  -1   1   0      938.89      905.10     24.33 o 
   0   1   0     1254.45     1039.99     40.04 o 
   1   1   0     1332.32     1237.25     26.86 o 
   2   1   0     5214.96     5170.13    111.32 o 
   3   1   0       56.09       53.81      3.91 o 
   4   1   0      863.65      941.64     47.48 o 
   5   1   0       42.88       42.38      5.86 o 
   6   1   0       66.34       77.47      6.59 o 
   7   1   0        9.90        8.74      2.23 o 
   8   1   0        5.83       11.25      3.02 o 
  -8   2   0        3.23       -1.20      1.20 o 
  -7   2   0        4.82        1.24      1.19 o 
  -6   2   0        7.39        8.91      2.61 o 
  -5   2   0       10.73        7.11      1.74 o 
  -4   2   0       27.98       27.44      3.72 o 
  -3   2   0        9.74       11.03      0.86 o 
  -2   2   0       60.89       57.81      4.90 o 
  -1   2   0      213.93      192.05      5.93 o 
   0   2   0     1440.65     1387.69     37.32 o 
   1   2   0      470.52      434.34     13.43 o 
   2   2   0     1461.97     1453.12     31.54 o 
   3   2   0      232.73      261.63      8.40 o 
   4   2   0      322.94      342.03     18.74 o 
   5   2   0       35.67       29.94      5.11 o 
   6   2   0       20.21       23.68      5.89 o 
   7   2   0        8.76        3.75      2.26 o 
   8   2   0        3.67        6.48      1.99 o 
  -8   3   0        3.15        0.50      1.54 o 
  -7   3   0        9.36        7.22      3.63 o 
  -6   3   0       70.32       71.42      8.28 o 
  -5   3   0        3.62        3.77      1.68 o 
  -4   3   0       10.22       13.17      2.43 o 
  -3   3   0       24.98       20.38      3.88 o 
  -2   3   0       31.52       30.09      2.07 o 
  -1   3   0      411.82      415.83     14.05 o 
   0   3   0       22.40       23.73      1.70 o 
   1   3   0       57.89       50.91      3.60 o 
   2   3   0      219.61      197.00     11.46 o 
   3   3   0       68.73       66.23      7.91 o 
   4   3   0       34.58       39.62      4.06 o 
   5   3   0        2.89        1.84      1.42 o 
   6   3   0        1.14        1.13      2.34 o 
   7   3   0        2.71        2.47      1.86 o 
   8   3   0        0.45       -2.61      2.61 o 
  -8   4   0        0.13       -0.08      1.36 o 
  -7   4   0        3.60        1.12      1.23 o 
  -6   4   0        8.06        7.69      2.75 o 
  -5   4   0       13.93       20.70      5.29 o 
  -4   4   0      126.05      125.51      8.48 o 
  -3   4   0       29.91       32.97      2.78 o 
  -2   4   0       29.67       30.75      3.07 o 
  -1   4   0       43.21       44.63      3.09 o 
   0   4   0       11.65       12.30      1.47 o 
   1   4   0       74.73       78.00      5.10 o 
   2   4   0       22.18       23.57      2.63 o 
   3   4   0       31.42       26.67      3.46 o 
   4   4   0        0.67        1.81      1.40 o 
   5   4   0        3.32        4.53      1.90 o 
   6   4   0        8.49       10.82      2.77 o 
   7   4   0        1.47       -0.41      1.60 o 
  -8   5   0        1.01        3.61      3.25 o 
  -7   5   0        3.93        7.87      3.07 o 
  -6   5   0       47.64       53.84      5.71 o 
  -5   5   0       52.54       56.82     13.01 o 
  -4   5   0      110.93      117.23     14.03 o 
  -3   5   0      652.68      688.14     31.78 o 
  -2   5   0       34.77       33.73      3.75 o 
  -1   5   0      292.05      294.61      9.50 o 
   0   5   0       67.16       62.16      5.17 o 
   1   5   0      754.50      815.50     38.13 o 
   2   5   0       12.50       15.42      2.05 o 
   3   5   0       62.34       65.90      5.70 o 
   4   5   0       34.84       40.04      5.65 o 
   5   5   0        0.62        0.89      1.97 o 
   6   5   0        0.13       -0.44      1.25 o 
   7   5   0        2.09       -0.95      2.06 o 
  -8   6   0        0.10        0.12      4.72 o 
  -7   6   0        0.00       -1.38      2.71 o 
  -6   6   0        0.28        0.00      1.04 o 
  -5   6   0       14.62       17.00      4.22 o 
  -4   6   0        4.57        4.28      2.13 o 
  -3   6   0       15.06       18.92      3.85 o 
  -2   6   0        0.00        0.01      0.87 o 
  -1   6   0       14.16       18.66      4.12 o 
   0   6   0      143.31      129.25     10.02 o 
   1   6   0       39.07       34.60      5.02 o 
   2   6   0      139.35      130.49     13.71 o 
   3   6   0       48.30       54.01      3.78 o 
   4   6   0        3.86        1.31      2.82 o 
   5   6   0        6.82       11.64      3.12 o 
   6   6   0       17.04       18.76      4.10 o 
  -8   7   0        0.54       -2.42      2.42 o 
  -7   7   0        3.84        5.87      4.39 o 
  -6   7   0        1.43        2.99      5.67 o 
  -5   7   0       34.40       44.82      7.73 o 
  -4   7   0       42.91       47.27      6.41 o 
  -3   7   0       63.14       66.13      7.56 o 
  -2   7   0      353.89      385.75     57.05 o 
  -1   7   0       84.27       75.67      7.68 o 
   0   7   0      377.70      423.12     62.38 o 
   1   7   0       75.67       73.29      8.37 o 
   2   7   0       49.71       45.98      5.56 o 
   3   7   0        0.01       -0.81      1.73 o 
   4   7   0       12.89       15.47      3.69 o 
   5   7   0        2.47       -0.52      3.05 o 
  -7   8   0        6.71        4.24      6.66 o 
  -6   8   0        1.97        1.82      1.33 o 
  -5   8   0       91.63       89.16     18.38 o 
  -4   8   0        1.10        0.07      1.45 o 
  -3   8   0       54.02       52.76      4.80 o 
  -2   8   0       22.11       33.50      7.32 o 
  -1   8   0      103.29      110.80     10.62 o 
   0   8   0       10.34       10.59      3.20 o 
   1   8   0      188.00      179.46     25.67 o 
   2   8   0       10.81       13.16      4.98 o 
   3   8   0       57.02       54.04      8.25 o 
   4   8   0        0.64       -0.86      1.32 o 
   5   8   0        2.80        1.65      2.62 o 
  -6   9   0        2.19        1.23      1.04 o 
  -5   9   0        2.19        1.34      1.62 o 
  -4   9   0        1.61        3.04      0.81 o 
  -3   9   0        5.18        2.61      3.73 o 
  -2   9   0       52.16       56.98     12.01 o 
  -1   9   0        0.08       -0.41      2.31 o 
   0   9   0       20.64       29.29      7.78 o 
   1   9   0        0.50       -2.90      2.90 o 
   2   9   0       12.23       11.64      3.41 o 
   3   9   0        0.08       -0.82      1.33 o 
   4   9   0        0.05        0.08      0.92 o 
  -5  10   0        1.23        1.31      1.48 o 
  -4  10   0        0.14        1.51      1.41 o 
  -3  10   0        6.25        3.65      1.86 o 
  -2  10   0       38.15       47.43     14.78 o 
  -1  10   0        6.01        9.12      3.47 o 
   0  10   0        0.08       -1.14      1.14 o 
   1  10   0        6.19        3.24      2.31 o 
   2  10   0        0.14       -0.99      0.99 o 
  -4  11   0        0.01        3.00      2.69 o 
  -3  11   0        7.95       10.85      4.50 o 
  -2  11   0        0.12       -0.53      1.23 o 
  -1  11   0        5.02        1.85      2.24 o 
   0  11   0        0.03        0.58      1.31 o 
  -1 -11   1       18.57       27.65      8.80 o 
   0 -11   1        0.85        3.74      1.89 o 
   1 -11   1        6.45       13.85      4.14 o 
   2 -11   1       38.86       33.25     12.29 o 
   3 -11   1        4.11        7.63      2.84 o 
   4 -11   1        3.13        4.58      9.71 o 
  -3 -10   1        0.00        1.07      4.78 o 
  -2 -10   1       11.79       16.04      4.39 o 
  -1 -10   1        3.03        3.10      2.32 o 
   0 -10   1       17.58       29.85      8.02 o 
   1 -10   1        3.59        0.79      2.22 o 
   2 -10   1       15.09       24.08      6.25 o 
   3 -10   1       21.45       21.28      6.10 o 
   4 -10   1        2.32        0.22      1.93 o 
   5 -10   1        0.54        2.17      4.20 o 
  -4  -9   1        0.61        2.32      2.87 o 
  -3  -9   1        0.14        3.31      1.64 o 
  -2  -9   1        0.73       -0.12      2.48 o 
  -1  -9   1        1.82        0.72      3.03 o 
   0  -9   1        0.60        1.03      1.61 o 
   1  -9   1       43.28       47.35      8.46 o 
   2  -9   1        3.40        9.78      6.02 o 
   3  -9   1       56.52       60.84     12.67 o 
   4  -9   1        3.13        5.31      1.61 o 
   5  -9   1        0.63       -0.06      3.47 o 
   6  -9   1        0.00        2.49      1.71 o 
  -5  -8   1        5.53        6.47      2.44 o 
  -4  -8   1        2.70        0.27      2.57 o 
  -3  -8   1       38.84       36.87      5.64 o 
  -2  -8   1       40.39       43.69      5.75 o 
  -1  -8   1      106.24      109.63     10.03 o 
   0  -8   1       54.75       58.43      6.74 o 
   1  -8   1       79.87       78.40      7.12 o 
   2  -8   1       57.41       62.92      6.01 o 
   3  -8   1       25.21       21.13      5.48 o 
   4  -8   1      135.05      117.56     17.51 o 
   5  -8   1        8.08        9.79      3.56 o 
   6  -8   1       50.28       54.45     14.31 o 
   7  -8   1        0.37        3.89      3.86 o 
  -6  -7   1        8.45        9.35      5.03 o 
  -5  -7   1       16.60       15.43      4.21 o 
  -4  -7   1      117.62      106.31     14.83 o 
  -3  -7   1       21.34       23.69      4.27 o 
  -2  -7   1       98.23       85.65      8.23 o 
  -1  -7   1      139.95      126.15     26.97 o 
   0  -7   1      141.67      133.29     13.79 o 
   1  -7   1      220.10      267.92     31.92 o 
   2  -7   1      153.94      151.91     19.63 o 
   3  -7   1       76.54       70.32      8.03 o 
   4  -7   1       17.03       17.75      3.06 o 
   5  -7   1        1.10        1.84      2.05 o 
   6  -7   1        0.22        2.00      2.18 o 
   7  -7   1        0.25        2.93      3.55 o 
  -6  -6   1        8.35        7.34      3.36 o 
  -5  -6   1       23.50       24.55      3.74 o 
  -4  -6   1       63.36       59.77      7.26 o 
  -3  -6   1       59.31       57.28      4.01 o 
  -2  -6   1       36.60       42.78      5.27 o 
  -1  -6   1       29.19       33.01      4.60 o 
   0  -6   1      133.38      130.41      8.76 o 
   1  -6   1       14.55       14.47      2.25 o 
   2  -6   1      195.05      202.84     12.24 o 
   3  -6   1       47.70       44.84      4.05 o 
   4  -6   1       15.66       13.78      2.27 o 
   5  -6   1       11.06       17.07      4.25 o 
   6  -6   1        1.97       -0.15      1.54 o 
   7  -6   1        0.31       -1.85      2.53 o 
   8  -6   1        1.06        0.77      1.90 o 
  -7  -5   1        0.15       -0.99      2.64 o 
  -6  -5   1        1.57        0.08      3.22 o 
  -5  -5   1        2.62       -1.53      2.97 o 
  -4  -5   1        2.19        1.83      2.62 o 
  -3  -5   1        1.27        0.26      1.68 o 
  -2  -5   1       57.31       57.53     11.39 o 
  -1  -5   1      252.50      262.66     12.11 o 
   0  -5   1       21.06       29.64      4.03 o 
   1  -5   1        0.84        1.78      1.12 o 
   2  -5   1       26.18       28.34      3.13 o 
   3  -5   1        1.31        0.80      0.81 o 
   4  -5   1       82.47       76.45      7.97 o 
   5  -5   1       23.10       24.33      5.39 o 
   6  -5   1        5.80        6.75      2.98 o 
   7  -5   1       15.60        9.74      7.86 o 
   8  -5   1        0.69       -2.03      2.03 o 
  -7  -4   1        0.76        1.09      1.38 o 
  -6  -4   1       11.07        7.15      3.09 o 
  -5  -4   1        0.08        0.70      0.76 o 
  -4  -4   1       42.77       51.16      8.11 o 
  -3  -4   1      182.71      193.43     11.51 o 
  -2  -4   1       10.10       14.04      2.34 o 
  -1  -4   1      200.81      202.40     11.04 o 
   0  -4   1       13.53       14.97      1.33 o 
   1  -4   1        9.67        9.86      1.18 o 
   2  -4   1       15.01       14.57      2.28 o 
   3  -4   1      188.36      196.39     11.62 o 
   4  -4   1        0.58       -0.69      1.32 o 
   5  -4   1        1.01        1.82      1.63 o 
   6  -4   1       15.00       16.17      3.41 o 
   7  -4   1        8.22        5.75      5.25 o 
   8  -4   1        0.10        1.57      2.24 o 
  -8  -3   1        9.69        9.52      3.66 o 
  -7  -3   1        0.18       -1.55      2.21 o 
  -6  -3   1       74.62       43.98     12.76 o 
  -5  -3   1        4.66        5.11      1.50 o 
  -4  -3   1       92.62       88.87      5.35 o 
  -3  -3   1      108.78      120.61      5.77 o 
  -2  -3   1       96.18      100.18      6.47 o 
  -1  -3   1      400.77      414.15     13.94 o 
   0  -3   1       61.84       53.65      5.46 o 
   1  -3   1      497.52      535.99     14.57 o 
   2  -3   1       54.23       55.25      3.83 o 
   3  -3   1        9.23       10.31      1.57 o 
   4  -3   1       51.95       45.88      5.52 o 
   5  -3   1       21.95       20.91      3.97 o 
   6  -3   1        0.01       -0.07      1.44 o 
   7  -3   1        0.81       -0.74      2.38 o 
   8  -3   1        0.00        2.47      2.68 o 
  -8  -2   1       10.09       12.39      2.97 o 
  -7  -2   1        2.72        3.35      1.03 o 
  -6  -2   1       67.56       65.35      5.31 o 
  -5  -2   1        2.64       -0.48      1.69 o 
  -4  -2   1      190.33      210.66     11.91 o 
  -3  -2   1      162.48      167.62     10.78 o 
  -2  -2   1      391.59      401.15     12.43 o 
  -1  -2   1       28.15       25.77      2.04 o 
   0  -2   1     4021.62     3959.67    121.60 o 
   1  -2   1       35.22       37.27      2.63 o 
   2  -2   1      117.94      117.35      4.08 o 
   3  -2   1        1.08        1.00      0.64 o 
   4  -2   1       10.94        7.81      1.81 o 
   5  -2   1        0.41        0.66      1.12 o 
   6  -2   1        3.17       -1.01      2.54 o 
   7  -2   1        3.54        3.51      2.43 o 
   8  -2   1        0.14       -0.77      1.49 o 
  -8  -1   1       11.92       12.02      3.39 o 
  -7  -1   1        4.71        4.52      3.33 o 
  -6  -1   1       74.96       64.88      5.09 o 
  -5  -1   1       10.16        5.42      2.88 o 
  -4  -1   1     1229.16     1318.67     74.49 o 
  -3  -1   1       11.48        8.85      1.36 o 
  -2  -1   1     6989.51     6980.06    151.53 o 
  -1  -1   1      359.74      325.13     10.03 o 
   0  -1   1      454.10      375.63     13.24 o 
   1  -1   1      866.67      791.64     17.98 o 
   2  -1   1     7059.85     6861.52    149.67 o 
   3  -1   1      165.01      149.53      4.74 o 
   4  -1   1     1727.90     1806.07     90.98 o 
   5  -1   1        7.22       10.85      2.65 o 
   6  -1   1      132.79      125.04      8.95 o 
   7  -1   1        4.22        5.24      2.17 o 
   8  -1   1       19.66       17.55      4.73 o 
  -8   0   1        4.82        2.36      1.31 o 
  -7   0   1        0.00        0.47      2.85 o 
  -6   0   1       73.91       63.95      5.04 o 
  -5   0   1       12.83       16.32      2.51 o 
  -4   0   1      418.19      460.67     14.44 o 
  -3   0   1      687.11      733.21     17.47 o 
  -2   0   1     1891.61     1863.65     40.40 o 
  -1   0   1      555.83      509.51     15.64 o 
   1   0   1      668.85      631.51     13.76 o 
   2   0   1     1016.29     1005.43     21.72 o 
   3   0   1      916.55      932.90     22.28 o 
   4   0   1      101.81       96.53      6.20 o 
   5   0   1        4.51        2.60      1.37 o 
   6   0   1        7.39       10.29      2.36 o 
   7   0   1        0.11       -0.67      2.55 o 
   8   0   1        1.88        2.74      2.48 o 
  -8   1   1        0.60        2.08      1.92 o 
  -7   1   1       10.34       11.32      2.92 o 
  -6   1   1        1.00        3.30      1.14 o 
  -5   1   1       11.45       13.11      2.35 o 
  -4   1   1       17.57       16.74      2.58 o 
  -3   1   1        1.96        4.35      0.65 o 
  -2   1   1       41.99       33.99      2.35 o 
  -1   1   1     2077.37     1958.75     42.76 o 
   0   1   1      958.87      839.58     18.15 o 
   1   1   1     1902.10     1958.82     42.25 o 
   2   1   1        0.20        2.30      0.39 o 
   3   1   1      320.14      304.85      9.51 o 
   4   1   1        0.34        1.50      1.49 o 
   5   1   1       80.51       71.67      6.64 o 
   6   1   1        8.37        8.98      2.37 o 
   7   1   1        8.37        9.77      3.47 o 
   8   1   1        0.03        1.60      2.21 o 
  -9   2   1        3.81       -1.01      2.67 o 
  -8   2   1        0.00       -1.09      1.41 o 
  -7   2   1       12.83       12.72      3.07 o 
  -6   2   1       23.01       18.89      3.77 o 
  -5   2   1      280.49      312.60     20.82 o 
  -4   2   1        4.55        4.95      1.44 o 
  -3   2   1      665.26      668.05     18.03 o 
  -2   2   1       11.42        9.44      0.84 o 
  -1   2   1      273.63      254.31      7.90 o 
   0   2   1      363.86      320.68      9.80 o 
   1   2   1        7.70        9.78      0.69 o 
   2   2   1       51.15       46.20      3.22 o 
   3   2   1       17.32       15.14      2.19 o 
   4   2   1        9.68       12.72      2.66 o 
   5   2   1       79.00       74.45      7.90 o 
   6   2   1        6.11        5.20      2.29 o 
   7   2   1       15.73       18.60      4.92 o 
   8   2   1        0.04        0.76      2.47 o 
  -8   3   1        0.65        0.88      5.11 o 
  -7   3   1        2.19        2.12      3.82 o 
  -6   3   1        4.85        2.12      2.32 o 
  -5   3   1       30.84       45.57      9.85 o 
  -4   3   1       54.72       55.94      7.53 o 
  -3   3   1     1139.11     1232.79     47.64 o 
  -2   3   1       78.56       76.62      6.33 o 
  -1   3   1      340.40      341.30     10.57 o 
   0   3   1      221.04      246.96      7.66 o 
   1   3   1      541.86      535.24     12.69 o 
   2   3   1        7.59        8.42      1.34 o 
   3   3   1        0.37       -0.42      0.42 o 
   4   3   1        5.01        9.84      2.71 o 
   5   3   1       26.48       35.76      4.56 o 
   6   3   1        5.65        7.61      3.12 o 
   7   3   1        4.67        2.30      1.84 o 
  -8   4   1        2.05        1.26      1.53 o 
  -7   4   1       34.95       31.72      7.87 o 
  -6   4   1        1.83        2.04      2.13 o 
  -5   4   1      201.97      199.96     20.67 o 
  -4   4   1        0.34        0.50      0.85 o 
  -3   4   1      188.43      207.52     10.75 o 
  -2   4   1       27.16       32.91      2.85 o 
  -1   4   1     1879.26     1987.31     62.92 o 
   0   4   1        2.32        2.60      0.44 o 
   1   4   1      479.42      506.08     15.81 o 
   2   4   1        6.48        9.33      2.28 o 
   3   4   1      104.05       95.01      5.23 o 
   4   4   1       54.86       56.76      7.65 o 
   5   4   1       48.84       48.26      3.76 o 
   6   4   1        0.60       -0.57      2.09 o 
   7   4   1        2.27        1.89      2.29 o 
  -8   5   1        1.75        8.46      3.92 o 
  -7   5   1        7.94       11.10      6.32 o 
  -6   5   1       16.28       23.17      7.46 o 
  -5   5   1       58.70       64.66     10.71 o 
  -4   5   1        2.65        1.50      1.05 o 
  -3   5   1       19.53       19.08      2.27 o 
  -2   5   1       63.96       69.62      8.40 o 
  -1   5   1      223.38      227.27      7.46 o 
   0   5   1        8.31       10.12      2.16 o 
   1   5   1        5.99        3.12      1.12 o 
   2   5   1       28.87       23.63      3.30 o 
   3   5   1       33.19       29.24      4.98 o 
   4   5   1      136.11      131.36     10.35 o 
   5   5   1       12.14       15.20      3.90 o 
   6   5   1       13.59       14.57      3.84 o 
   7   5   1        0.00       23.59     15.85 o 
  -8   6   1        1.08       -1.91      1.91 o 
  -7   6   1        0.18       -1.68      4.34 o 
  -6   6   1        0.70        6.26      3.50 o 
  -5   6   1        3.85        7.55      3.15 o 
  -4   6   1        1.62        0.78      1.12 o 
  -3   6   1        2.38        1.21      1.02 o 
  -2   6   1       84.67       82.28      4.96 o 
  -1   6   1        0.48       -0.21      0.68 o 
   0   6   1       72.41       82.30      5.71 o 
   1   6   1       30.08       29.47      6.73 o 
   2   6   1       10.09       14.10      2.54 o 
   3   6   1       27.99       21.83      3.52 o 
   4   6   1        0.42        0.09      1.77 o 
   5   6   1       12.18       11.96      3.83 o 
   6   6   1        0.00       -2.53      3.14 o 
  -8   7   1        0.17        3.82      3.38 o 
  -7   7   1        0.46       -0.19      1.66 o 
  -6   7   1        8.51        7.68      4.57 o 
  -5   7   1       32.97       23.88      7.43 o 
  -4   7   1       31.98       36.83      7.12 o 
  -3   7   1        1.70        0.53      1.04 o 
  -2   7   1      213.45      221.90     28.31 o 
  -1   7   1        0.01        1.90      1.08 o 
   0   7   1      160.33      150.32     17.11 o 
   1   7   1        2.48        1.44      1.42 o 
   2   7   1      128.39      125.50     10.00 o 
   3   7   1        0.24       -1.09      1.63 o 
   4   7   1       16.70       20.61      3.86 o 
   5   7   1        9.84       13.28      3.48 o 
  -7   8   1        1.51       -0.48      2.11 o 
  -6   8   1       20.11       23.97      6.24 o 
  -5   8   1        6.23        5.14      2.46 o 
  -4   8   1       42.83       39.00      5.58 o 
  -3   8   1       25.08       26.01      5.99 o 
  -2   8   1       11.67       16.64      3.60 o 
  -1   8   1       15.61       14.50      3.74 o 
   0   8   1       61.10       68.34      6.52 o 
   1   8   1       21.64       15.56      4.05 o 
   2   8   1       39.00       35.60      8.60 o 
   3   8   1        4.14        2.84      1.31 o 
   4   8   1        1.03        0.32      0.87 o 
  -6   9   1        2.36        3.15      0.89 o 
  -5   9   1        5.63        4.63      6.92 o 
  -4   9   1       29.11       22.48      3.35 o 
  -3   9   1       22.74       29.79      5.16 o 
  -2   9   1      106.84      106.54     25.70 o 
  -1   9   1       11.78       13.59      4.35 o 
   0   9   1       12.51       16.06      2.88 o 
   1   9   1       32.55       33.10      6.30 o 
   2   9   1        1.16        1.02      1.63 o 
   3   9   1        1.54        0.67      1.39 o 
  -5  10   1        0.16       -1.44      1.44 o 
  -4  10   1        1.27       -0.35      0.91 o 
  -3  10   1       29.34       31.46      7.87 o 
  -2  10   1       15.77       13.54      4.47 o 
  -1  10   1       13.17        3.43      4.93 o 
   0  10   1        0.00       -0.84      2.19 o 
   1  10   1        1.19       -0.45      1.98 o 
   2  10   1        0.36       -1.25      2.07 o 
  -4  11   1        1.25       -1.06      3.52 o 
  -3  11   1        0.81       -1.42      1.42 o 
  -2  11   1        0.45        2.15      2.46 o 
  -1  11   1        2.44        2.66      6.50 o 
   0  11   1        6.57        9.08      3.58 o 
  -1 -11   2       24.77       26.62     11.42 o 
   0 -11   2        4.86        3.57      5.12 o 
   1 -11   2        2.43        7.15      1.53 o 
   2 -11   2        4.32        6.38     12.18 o 
   3 -11   2        1.75        0.09      1.50 o 
   4 -11   2        0.03        0.96      2.97 o 
  -3 -10   2        0.03        0.76      2.96 o 
  -2 -10   2        8.30       10.18      3.84 o 
  -1 -10   2        3.38        3.95      3.61 o 
   0 -10   2        6.97       20.75      6.67 o 
   1 -10   2       14.95       21.29      8.17 o 
   2 -10   2        2.96        1.13      2.18 o 
   3 -10   2       19.92       24.39      6.11 o 
   4 -10   2        0.00       -1.01      1.01 o 
   5 -10   2        2.26       -1.71      1.71 o 
  -4  -9   2        0.06       -1.24      1.24 o 
  -3  -9   2        0.44        0.44      2.16 o 
  -2  -9   2        2.95       -0.63      0.80 o 
  -1  -9   2        0.01       -1.03      1.03 o 
   0  -9   2        1.92        1.01      1.34 o 
   1  -9   2       11.01       14.66      5.09 o 
   2  -9   2       10.31       15.61      5.34 o 
   3  -9   2       34.12       31.82     13.37 o 
   4  -9   2        4.13        3.79      2.49 o 
   5  -9   2       15.92       22.58      6.80 o 
   6  -9   2        1.14       -0.31      0.91 o 
  -5  -8   2        4.73        1.43      3.14 o 
  -4  -8   2        0.44       -1.23      1.43 o 
  -3  -8   2        1.48        0.27      1.25 o 
  -2  -8   2       95.82       85.66     12.64 o 
  -1  -8   2       37.23       40.08      4.22 o 
   0  -8   2      217.54      220.77     24.78 o 
   1  -8   2       48.56       56.11      6.42 o 
   2  -8   2      260.78      293.88     27.87 o 
   3  -8   2        9.42        5.43      2.05 o 
   4  -8   2      174.60      175.50     26.00 o 
   5  -8   2        9.30       13.03      3.43 o 
   6  -8   2       64.14       72.84     19.06 o 
   7  -8   2        1.67        7.04      3.06 o 
  -6  -7   2       11.15        4.70      6.02 o 
  -5  -7   2       19.50       25.81      6.57 o 
  -4  -7   2       49.28       69.21     10.50 o 
  -3  -7   2       75.11       80.81      6.60 o 
  -2  -7   2      145.67      143.19      9.15 o 
  -1  -7   2        1.94        4.57      4.64 o 
   0  -7   2       38.01       39.82      6.55 o 
   1  -7   2      120.47      104.74     10.90 o 
   2  -7   2        1.87        1.67      2.23 o 
   3  -7   2       34.06       32.27      5.39 o 
   4  -7   2        5.27        7.24      2.55 o 
   5  -7   2        4.83        0.59      3.92 o 
   6  -7   2       12.41        6.43      3.85 o 
   7  -7   2        3.13       -1.03      2.73 o 
  -6  -6   2        2.31        2.72      1.47 o 
  -5  -6   2        0.13        0.24      1.90 o 
  -4  -6   2       21.01       28.54      4.53 o 
  -3  -6   2        4.26        4.30      1.64 o 
  -2  -6   2       11.22       12.51      2.52 o 
  -1  -6   2       27.05       27.61      5.33 o 
   0  -6   2        5.16       11.23      3.05 o 
   1  -6   2       10.47       14.53      3.30 o 
   2  -6   2       21.32       16.65      2.16 o 
   3  -6   2        5.95        7.54      2.30 o 
   4  -6   2        0.35       -0.01      0.99 o 
   5  -6   2       10.55        4.06      3.36 o 
   6  -6   2       37.07       45.21      9.46 o 
   7  -6   2        2.64        0.41      2.07 o 
   8  -6   2        5.03        7.78      2.97 o 
  -7  -5   2        0.12       -0.56      1.45 o 
  -6  -5   2        0.04        0.17      0.96 o 
  -5  -5   2        2.88       -1.17      3.24 o 
  -4  -5   2       31.53       30.28      6.09 o 
  -3  -5   2       26.39       27.61      5.53 o 
  -2  -5   2        8.73       11.67      2.36 o 
  -1  -5   2       23.10       20.41      2.23 o 
   0  -5   2        0.34        0.12      1.61 o 
   1  -5   2      134.81      109.47      8.78 o 
   2  -5   2       16.53       17.42      2.20 o 
   3  -5   2        7.49       11.72      2.41 o 
   4  -5   2        6.87        8.56      2.84 o 
   5  -5   2       27.21       40.41      9.25 o 
   6  -5   2        0.55       -1.58      1.71 o 
   7  -5   2       19.46       35.54      6.74 o 
   8  -5   2        0.65        2.43      2.09 o 
  -7  -4   2        0.86        4.23      1.83 o 
  -6  -4   2        0.19       -1.73      1.92 o 
  -5  -4   2        9.71       10.14      2.20 o 
  -4  -4   2        1.19        2.12      2.38 o 
  -3  -4   2       76.95       81.13      4.48 o 
  -2  -4   2        6.51        5.83      1.25 o 
  -1  -4   2       89.24       88.66      5.77 o 
   0  -4   2      388.91      361.89     14.06 o 
   1  -4   2      111.51      108.67      4.24 o 
   2  -4   2      282.82      261.29      8.46 o 
   3  -4   2       34.37       34.31      4.16 o 
   4  -4   2       10.75       14.52      2.58 o 
   5  -4   2        7.18        8.40      2.00 o 
   6  -4   2        1.60        1.64      2.81 o 
   7  -4   2        0.02       -2.48      2.48 o 
   8  -4   2        1.02        2.88      4.26 o 
  -8  -3   2        1.57        3.29      1.99 o 
  -7  -3   2        2.45        4.56      3.98 o 
  -6  -3   2        7.52        4.80      1.98 o 
  -5  -3   2       43.49       49.54      4.41 o 
  -4  -3   2       22.38       26.74      3.39 o 
  -3  -3   2       90.13       88.53      6.31 o 
  -2  -3   2       39.64       45.16      2.91 o 
  -1  -3   2      986.62     1010.27     22.20 o 
   0  -3   2      430.42      493.33     15.50 o 
   1  -3   2      777.87      790.58     17.93 o 
   2  -3   2       73.11       71.32      4.95 o 
   3  -3   2       97.75       94.89      6.08 o 
   4  -3   2        7.07        4.39      1.21 o 
   5  -3   2        0.11       -0.47      0.63 o 
   6  -3   2        5.89        3.63      1.75 o 
   7  -3   2        3.06        4.39      1.72 o 
   8  -3   2        0.42        0.19      2.73 o 
  -8  -2   2        5.21        3.79      2.20 o 
  -7  -2   2        8.78       16.80      4.38 o 
  -6  -2   2       44.19       51.18      3.85 o 
  -5  -2   2       57.15       63.52      7.27 o 
  -4  -2   2       30.40       30.90      3.38 o 
  -3  -2   2      522.87      566.09     17.77 o 
  -2  -2   2       19.17       19.72      1.45 o 
  -1  -2   2        0.13       -0.38      0.38 o 
   0  -2   2     2597.97     2686.35     58.65 o 
   1  -2   2      811.63      813.32     18.07 o 
   2  -2   2        0.23        0.28      0.58 o 
   3  -2   2      106.42       99.96      6.40 o 
   4  -2   2       10.87        7.95      1.84 o 
   5  -2   2        1.41        0.69      1.15 o 
   6  -2   2        9.53       10.27      2.35 o 
   7  -2   2        1.35       -1.69      1.69 o 
   8  -2   2        2.61        0.75      1.85 o 
  -8  -1   2        0.97       -1.82      1.82 o 
  -7  -1   2        6.95        5.50      2.01 o 
  -6  -1   2       22.28       26.25      4.64 o 
  -5  -1   2       53.27       50.61      4.61 o 
  -4  -1   2        9.77        9.25      2.26 o 
  -3  -1   2        6.68        4.28      1.13 o 
  -2  -1   2      144.62      139.57      4.42 o 
  -1  -1   2     7759.25     7355.09    159.18 o 
   0  -1   2     1259.80     1137.65     24.96 o 
   1  -1   2     7313.46     6947.72    150.45 o 
   2  -1   2     3741.49     3602.98     78.66 o 
   3  -1   2       30.90       32.07      2.71 o 
   4  -1   2     1307.55     1363.05     62.78 o 
   5  -1   2        6.47       11.06      2.64 o 
   6  -1   2      233.48      229.64     19.62 o 
   7  -1   2        2.00        0.55      1.28 o 
   8  -1   2       29.32       20.49      5.53 o 
  -8   0   2        5.02        1.92      2.38 o 
  -7   0   2        2.90       -0.97      2.51 o 
  -6   0   2       42.04       45.60      6.21 o 
  -5   0   2       14.37       14.11      2.33 o 
  -4   0   2      491.78      552.96     18.99 o 
  -3   0   2      311.71      307.05      9.44 o 
  -2   0   2     1764.31     1788.86     38.87 o 
  -1   0   2      102.23       98.45      3.10 o 
   0   0   2       88.53       87.20      3.72 o 
   1   0   2      662.03      561.84     12.42 o 
   2   0   2      859.86      843.07     18.27 o 
   3   0   2      334.94      336.51     10.55 o 
   4   0   2      114.72      108.55      5.58 o 
   5   0   2       30.74       41.05      6.00 o 
   6   0   2        0.82       -0.80      2.94 o 
   7   0   2        1.19       -0.63      1.32 o 
   8   0   2        0.00       -0.50      1.03 o 
  -9   1   2        0.39       -2.65      2.65 o 
  -8   1   2        3.55        0.70      2.14 o 
  -7   1   2       10.60       12.28      3.65 o 
  -6   1   2        2.02        3.10      1.08 o 
  -5   1   2        0.04        0.34      0.90 o 
  -4   1   2      218.98      206.80      8.57 o 
  -3   1   2       36.78       31.36      2.72 o 
  -2   1   2      286.18      271.33      8.36 o 
  -1   1   2      132.17      132.82      4.14 o 
   0   1   2      279.67      289.24     10.87 o 
   1   1   2       70.65       68.18      4.71 o 
   2   1   2       33.30       32.23      2.23 o 
   3   1   2       14.05       17.34      2.63 o 
   4   1   2       14.64       15.13      2.01 o 
   5   1   2        7.22       11.27      2.08 o 
   6   1   2        9.31       11.16      3.01 o 
   7   1   2        0.82        2.28      1.76 o 
   8   1   2        0.31        1.47      1.73 o 
  -9   2   2        0.51        1.49      2.19 o 
  -8   2   2        5.94        2.13      3.00 o 
  -7   2   2       25.27       26.40      4.91 o 
  -6   2   2       51.13       49.89      4.35 o 
  -5   2   2      104.40       98.38      5.98 o 
  -4   2   2       34.39       34.39      4.16 o 
  -3   2   2        5.22        5.37      0.85 o 
  -2   2   2     1225.52     1185.93     26.16 o 
  -1   2   2      800.91      776.34     16.93 o 
   0   2   2      677.82      644.72     13.92 o 
   1   2   2      127.93      118.37      3.66 o 
   2   2   2        6.88        8.03      0.93 o 
   3   2   2       21.63       26.49      4.29 o 
   4   2   2       31.90       38.41      4.93 o 
   5   2   2       20.92       21.77      4.04 o 
   6   2   2        0.13       -0.81      0.81 o 
   7   2   2        3.64        2.26      2.87 o 
   8   2   2        0.31       -0.96      0.96 o 
  -9   3   2        0.92       -0.72      2.67 o 
  -8   3   2        3.87        1.86      1.90 o 
  -7   3   2        0.35       -1.39      1.39 o 
  -6   3   2       63.36       73.14      6.66 o 
  -5   3   2        5.60        5.70      2.49 o 
  -4   3   2       60.51       60.59     10.00 o 
  -3   3   2      515.89      502.74     19.36 o 
  -2   3   2      257.57      240.18      7.43 o 
  -1   3   2      163.86      169.18      5.27 o 
   0   3   2      271.47      242.75      7.51 o 
   1   3   2      548.63      553.22     14.65 o 
   2   3   2        1.97        2.81      0.93 o 
   3   3   2      431.31      451.03     20.76 o 
   4   3   2       56.77       61.82      5.21 o 
   5   3   2       20.34       23.38      3.88 o 
   6   3   2        1.89       -0.81      1.20 o 
   7   3   2        2.92        5.82      2.64 o 
  -8   4   2        9.58       12.33      6.64 o 
  -7   4   2        3.79        6.97      4.97 o 
  -6   4   2       25.97       25.23      6.37 o 
  -5   4   2        2.32        3.12      2.83 o 
  -4   4   2      714.14      756.14     70.63 o 
  -3   4   2      148.25      156.01      7.98 o 
  -2   4   2     1990.12     2188.55     69.13 o 
  -1   4   2      778.23      950.55     30.01 o 
   0   4   2     2315.12     2501.62     78.87 o 
   1   4   2        0.02        1.06      0.58 o 
   2   4   2      757.25      834.47     38.47 o 
   3   4   2       92.87       87.80      7.42 o 
   4   4   2       27.08       15.66      5.27 o 
   5   4   2       35.50       34.05      4.67 o 
   6   4   2        2.68        2.65      2.66 o 
   7   4   2        0.42       -0.12      1.84 o 
  -8   5   2        0.09       -0.85      1.70 o 
  -7   5   2        1.55        0.05      1.33 o 
  -6   5   2       34.66       40.95      5.17 o 
  -5   5   2        2.95        4.05      2.74 o 
  -4   5   2       67.96       68.99      7.16 o 
  -3   5   2        0.00       -0.69      0.69 o 
  -2   5   2        7.02        8.18      1.67 o 
  -1   5   2        6.86        4.19      0.96 o 
   0   5   2       38.94       37.68      4.61 o 
   1   5   2       55.53       57.18      6.32 o 
   2   5   2      136.83      142.72     12.02 o 
   3   5   2       30.40       32.20      5.57 o 
   4   5   2        0.50       -0.39      1.98 o 
   5   5   2        3.84       -0.86      2.78 o 
   6   5   2        0.00       -1.59      1.59 o 
  -8   6   2        0.12        1.12      7.96 o 
  -7   6   2        1.64        0.68      2.58 o 
  -6   6   2        4.07        1.93      3.03 o 
  -5   6   2       45.18       52.08      6.59 o 
  -4   6   2        3.05        4.01      1.77 o 
  -3   6   2        0.77       -0.66      0.74 o 
  -2   6   2       12.88       17.99      2.57 o 
  -1   6   2       10.48       12.71      3.12 o 
   0   6   2        2.75        1.71      0.79 o 
   1   6   2        2.63        3.13      1.04 o 
   2   6   2       10.79       13.91      2.41 o 
   3   6   2        2.37        2.25      1.45 o 
   4   6   2       39.78       46.17      7.95 o 
   5   6   2        3.77        5.37      2.24 o 
   6   6   2        2.50        6.68      2.29 o 
  -8   7   2        0.05       -2.38      2.38 o 
  -7   7   2        1.78        2.91      4.06 o 
  -6   7   2        9.29       -0.29      3.56 o 
  -5   7   2        6.05        6.73      2.25 o 
  -4   7   2       37.03       40.30      5.67 o 
  -3   7   2        0.48        0.30      0.60 o 
  -2   7   2        6.87        5.55      3.15 o 
  -1   7   2       31.93       30.82      5.19 o 
   0   7   2       27.77       27.00      4.53 o 
   1   7   2       11.04       11.44      2.78 o 
   2   7   2       29.25       26.94      6.29 o 
   3   7   2       13.41       13.88      3.90 o 
   4   7   2        0.06       -1.29      1.29 o 
   5   7   2        1.43        3.38      1.24 o 
  -7   8   2        0.15       -1.99      1.99 o 
  -6   8   2        0.12       -1.80      1.80 o 
  -5   8   2        6.10        4.77      2.61 o 
  -4   8   2        5.65        2.26      2.36 o 
  -3   8   2       85.05       85.55      7.81 o 
  -2   8   2        7.35        9.12      2.64 o 
  -1   8   2       60.92       56.99      6.13 o 
   0   8   2        1.17        3.46      1.12 o 
   1   8   2       23.52       21.17      5.26 o 
   2   8   2        0.18        0.00      1.42 o 
   3   8   2        0.03       -0.77      0.77 o 
   4   8   2        0.20       -1.24      1.66 o 
  -6   9   2        0.41       -1.59      1.59 o 
  -5   9   2       32.93       23.46      6.71 o 
  -4   9   2        4.37        3.10      1.33 o 
  -3   9   2        0.55        0.08      1.19 o 
  -2   9   2       77.79       75.75     15.16 o 
  -1   9   2        5.43        5.43      2.71 o 
   0   9   2        2.02        1.09      1.59 o 
   1   9   2       21.09       15.92      3.87 o 
   2   9   2        5.70        1.81      2.07 o 
   3   9   2        1.78        0.01      1.00 o 
  -5  10   2        1.60       -0.69      1.28 o 
  -4  10   2        0.67       -3.93      3.93 o 
  -3  10   2       12.53       15.03      5.23 o 
  -2  10   2        3.88        3.94      3.91 o 
  -1  10   2       16.84       22.07      5.66 o 
   0  10   2        2.65        2.68      2.57 o 
   1  10   2       26.63        7.89     20.10 o 
   2  10   2        0.17        1.56      3.08 o 
  -3  11   2        0.75        1.16      3.99 o 
  -2  11   2        5.14        2.90      1.72 o 
  -1  11   2        0.77        1.37      3.31 o 
   0  11   2        5.49       13.34      9.14 o 
  -1 -11   3        8.47       12.90      6.53 o 
   0 -11   3        0.03        2.48      3.36 o 
   1 -11   3        0.56        1.01      5.07 o 
   2 -11   3       30.54       44.88     14.60 o 
   3 -11   3        0.75       -1.14      1.14 o 
   4 -11   3        4.71        7.69      4.62 o 
  -3 -10   3        4.82       -1.01      3.31 o 
  -2 -10   3        3.46        7.36      3.46 o 
  -1 -10   3        1.25        0.77      1.39 o 
   0 -10   3        8.08       19.41      7.48 o 
   1 -10   3        0.93        3.65      3.34 o 
   2 -10   3        3.51        2.75      3.45 o 
   3 -10   3        0.24       -1.38      1.49 o 
   4 -10   3       11.34       13.78      4.82 o 
   5 -10   3        7.60       12.48      5.00 o 
  -4  -9   3        4.02        3.58      3.71 o 
  -3  -9   3       22.69       18.22      6.47 o 
  -2  -9   3        1.16       10.75      8.93 o 
  -1  -9   3       34.81       40.07      8.02 o 
   0  -9   3        0.03       -0.33      1.95 o 
   1  -9   3       35.21       40.99      6.85 o 
   2  -9   3        0.07        1.77      1.25 o 
   3  -9   3       31.11       33.16      8.23 o 
   4  -9   3        0.22        0.44      0.39 o 
   5  -9   3       40.27       35.42     10.37 o 
   6  -9   3        0.02       -1.21      1.21 o 
  -5  -8   3        0.23       -2.26      2.41 o 
  -4  -8   3        2.57        1.68      3.08 o 
  -3  -8   3        0.40       -2.07      2.18 o 
  -2  -8   3       23.11       17.30      5.06 o 
  -1  -8   3       90.56       83.67      7.95 o 
   0  -8   3      208.59      247.75     27.31 o 
   1  -8   3       36.79       34.60      7.90 o 
   2  -8   3      220.72      252.32     24.01 o 
   3  -8   3       44.49       40.21      4.26 o 
   4  -8   3       81.69       77.02     10.00 o 
   5  -8   3       43.28       39.41      7.72 o 
   6  -8   3       12.07       20.33      6.29 o 
   7  -8   3        6.36        5.18      2.57 o 
  -6  -7   3        4.91        0.35      3.06 o 
  -5  -7   3        0.02       -0.99      3.73 o 
  -4  -7   3        2.11       -2.08      2.08 o 
  -3  -7   3        0.07       -0.71      0.92 o 
  -2  -7   3      170.32      163.75     14.11 o 
  -1  -7   3        2.02        3.40      2.24 o 
   0  -7   3      344.12      313.65     59.21 o 
   1  -7   3        1.07        0.20      2.59 o 
   2  -7   3      163.56      137.16     17.85 o 
   3  -7   3        0.92        1.15      0.70 o 
   4  -7   3      176.09      163.82     12.88 o 
   5  -7   3       26.42       29.50      4.88 o 
   6  -7   3       27.48       11.59      9.16 o 
   7  -7   3        6.42        7.07      3.06 o 
  -6  -6   3        0.00        2.52      1.46 o 
  -5  -6   3        0.32       -0.84      0.84 o 
  -4  -6   3       16.16       19.36      4.37 o 
  -3  -6   3       12.21       17.01      3.67 o 
  -2  -6   3        1.49        3.49      1.13 o 
  -1  -6   3      136.73      127.14      7.34 o 
   0  -6   3        3.25        7.18      2.60 o 
   1  -6   3        7.82       13.01      3.52 o 
   2  -6   3        4.36        2.47      0.72 o 
   3  -6   3      209.68      220.82     18.69 o 
   4  -6   3       13.40       13.58      2.55 o 
   5  -6   3       26.74       27.09      4.13 o 
   6  -6   3        3.46        5.42      4.11 o 
   7  -6   3        4.18        1.69      4.54 o 
   8  -6   3        3.11        3.93      3.30 o 
  -7  -5   3        0.32       -0.88      1.45 o 
  -6  -5   3        1.70        0.55      1.54 o 
  -5  -5   3        1.54        0.74      1.28 o 
  -4  -5   3        4.56        5.16      2.10 o 
  -3  -5   3       12.12       12.07      3.02 o 
  -2  -5   3       49.26       44.51      6.23 o 
  -1  -5   3       10.11       18.71      2.50 o 
   0  -5   3        0.02       -0.16      2.03 o 
   1  -5   3        8.35        7.51      1.38 o 
   2  -5   3        0.88       -0.18      0.59 o 
   3  -5   3        2.49        3.61      1.60 o 
   4  -5   3       44.77       46.21      4.57 o 
   5  -5   3       49.21       54.24      4.25 o 
   6  -5   3       12.68       12.23      3.54 o 
   7  -5   3       15.72       19.18      6.61 o 
   8  -5   3        1.12        1.11      2.06 o 
  -7  -4   3        2.06        0.33      2.15 o 
  -6  -4   3        4.35        2.21      1.51 o 
  -5  -4   3        6.20        5.85      3.12 o 
  -4  -4   3       23.37       21.81      3.38 o 
  -3  -4   3       22.10       25.37      3.21 o 
  -2  -4   3      132.71      140.77      9.07 o 
  -1  -4   3       20.70       19.03      3.08 o 
   0  -4   3      147.56      163.15     10.40 o 
   1  -4   3       25.04       21.23      4.22 o 
   2  -4   3       70.30       69.77      4.50 o 
   3  -4   3       42.53       46.51      5.10 o 
   4  -4   3       32.49       31.85      4.01 o 
   5  -4   3        9.68       14.26      2.33 o 
   6  -4   3       22.69       28.10      4.41 o 
   7  -4   3        5.65        3.01      2.97 o 
   8  -4   3        0.24       -1.31      1.89 o 
  -8  -3   3        0.34       -2.89      2.94 o 
  -7  -3   3       15.63        6.82      5.07 o 
  -6  -3   3        0.23       -0.04      3.38 o 
  -5  -3   3       71.00       76.22      4.95 o 
  -4  -3   3       42.06       42.74      5.96 o 
  -3  -3   3       18.12       24.15      2.74 o 
  -2  -3   3      186.21      184.18     12.91 o 
  -1  -3   3      450.41      509.58     14.68 o 
   0  -3   3        6.70        7.09      2.09 o 
   1  -3   3      947.74      976.14     21.80 o 
   2  -3   3        3.73        2.33      0.30 o 
   3  -3   3        1.28        0.59      0.72 o 
   4  -3   3       10.31       11.62      2.37 o 
   5  -3   3        0.33        0.32      2.14 o 
   6  -3   3        5.14        3.35      1.30 o 
   7  -3   3        0.36        1.23      1.21 o 
   8  -3   3        1.23        0.45      3.78 o 
  -8  -2   3        0.29        1.46      1.86 o 
  -7  -2   3        0.05       -1.13      1.13 o 
  -6  -2   3        9.87        7.89      2.72 o 
  -5  -2   3        1.17       -0.54      1.44 o 
  -4  -2   3        4.89        8.28      2.04 o 
  -3  -2   3      107.34      100.94      6.60 o 
  -2  -2   3      113.09      102.18      4.01 o 
  -1  -2   3     2549.37     2516.64     54.73 o 
   0  -2   3     1350.46     1259.09     27.97 o 
   1  -2   3     3768.80     3826.83     84.65 o 
   2  -2   3       81.44       65.70      4.55 o 
   3  -2   3       10.74       13.59      2.11 o 
   4  -2   3       37.82       38.31      4.22 o 
   5  -2   3       18.45       18.85      3.42 o 
   6  -2   3        2.10       -0.78      2.09 o 
   7  -2   3        7.11       10.42      2.73 o 
   8  -2   3        3.06       -1.07      1.42 o 
  -8  -1   3        0.35        0.20      2.45 o 
  -7  -1   3        6.40        9.42      4.87 o 
  -6  -1   3        2.74        1.32      1.19 o 
  -5  -1   3        8.93       12.80      2.86 o 
  -4  -1   3        0.72        1.17      1.17 o 
  -3  -1   3       60.99       58.82      4.16 o 
  -2  -1   3      265.51      275.03      8.51 o 
  -1  -1   3       55.22       51.96      3.95 o 
   0  -1   3    15928.43    14970.76    319.34 o 
   1  -1   3      546.39      502.38     18.95 o 
   2  -1   3     1803.31     1774.07     38.77 o 
   3  -1   3       36.82       38.31      2.70 o 
   4  -1   3      392.21      411.75     19.00 o 
   5  -1   3       15.81       18.06      3.27 o 
   6  -1   3      164.20      149.30     12.28 o 
   7  -1   3        0.53        0.56      1.36 o 
   8  -1   3       15.99       18.47      4.36 o 
  -8   0   3        0.74        0.60      2.20 o 
  -7   0   3        0.10        0.86      2.60 o 
  -6   0   3       19.89       16.39      3.70 o 
  -5   0   3       19.08       21.12      2.97 o 
  -4   0   3        3.00        4.97      1.26 o 
  -3   0   3       57.23       47.18      3.22 o 
  -2   0   3      201.24      197.29      6.08 o 
  -1   0   3       32.61       28.30      1.98 o 
   0   0   3        7.95        6.44      0.48 o 
   1   0   3       45.39       33.88      2.36 o 
   2   0   3      493.36      473.60     20.15 o 
   3   0   3      270.82      309.16      9.71 o 
   4   0   3      114.55      117.51      6.74 o 
   5   0   3        7.07       12.98      2.22 o 
   6   0   3       20.93       18.56      4.29 o 
   7   0   3        2.02        6.21      1.65 o 
   8   0   3        1.80        2.71      1.69 o 
  -9   1   3        1.40       -0.22      1.41 o 
  -8   1   3        0.35       -1.78      2.53 o 
  -7   1   3        0.08        0.46      0.79 o 
  -6   1   3        2.93        4.60      1.54 o 
  -5   1   3        1.53        3.44      1.78 o 
  -4   1   3       78.35       69.02      4.48 o 
  -3   1   3      277.11      283.60      8.79 o 
  -2   1   3       47.99       41.51      2.89 o 
  -1   1   3       22.25       26.31      1.83 o 
   0   1   3       19.76       16.38      1.45 o 
   1   1   3        9.42       11.45      0.80 o 
   2   1   3       68.30       65.29      4.86 o 
   3   1   3        0.65        0.94      0.45 o 
   4   1   3       26.63       32.68      4.26 o 
   5   1   3        2.80        2.31      0.91 o 
   6   1   3        0.17       -0.76      0.76 o 
   7   1   3        0.92       -0.85      1.94 o 
   8   1   3        0.22        3.05      1.72 o 
  -9   2   3        0.46        6.34      4.77 o 
  -8   2   3        0.34       -0.86      0.86 o 
  -7   2   3        3.49        7.32      2.50 o 
  -6   2   3       46.90       45.99      6.27 o 
  -5   2   3        7.77        6.89      1.97 o 
  -4   2   3        3.93        1.69      1.96 o 
  -3   2   3       12.30        4.81      2.46 o 
  -2   2   3      118.27      123.42      3.85 o 
  -1   2   3      747.11      700.99     15.85 o 
   0   2   3       16.71       16.08      1.97 o 
   1   2   3      295.54      305.13      9.38 o 
   2   2   3      213.05      211.46      7.11 o 
   3   2   3       27.01       24.47      2.69 o 
   4   2   3        0.28       -0.42      1.55 o 
   5   2   3        2.39        0.87      0.81 o 
   6   2   3        1.61       -1.18      2.15 o 
   7   2   3        0.90        3.19      3.15 o 
  -9   3   3        0.12       -0.85      2.66 o 
  -8   3   3        1.13       -0.48      4.95 o 
  -7   3   3        3.60        4.89      6.66 o 
  -6   3   3       46.31       51.51      4.73 o 
  -5   3   3        0.75        1.12      2.07 o 
  -4   3   3        6.19        5.28      1.57 o 
  -3   3   3       53.85       66.52      4.67 o 
  -2   3   3        1.53        2.28      0.48 o 
  -1   3   3       33.91       33.37      2.32 o 
   0   3   3      111.88      133.82      4.53 o 
   1   3   3      625.66      683.63     21.57 o 
   2   3   3       20.65       23.05      3.56 o 
   3   3   3        5.80        9.04      2.12 o 
   4   3   3       25.72       20.80      3.72 o 
   5   3   3        0.66       -0.81      0.81 o 
   6   3   3       14.26       16.83      3.16 o 
   7   3   3        3.92        1.39      2.34 o 
  -8   4   3        0.00       -1.65      1.65 o 
  -7   4   3        7.52        4.72      3.71 o 
  -6   4   3       45.47       50.59      5.51 o 
  -5   4   3       54.21       59.29      8.49 o 
  -4   4   3      143.59      158.53     12.24 o 
  -3   4   3      659.97      708.81     32.84 o 
  -2   4   3        5.03        5.75      0.99 o 
  -1   4   3      645.52      708.49     22.16 o 
   0   4   3       41.05       45.25      2.92 o 
   1   4   3      847.88      952.64     43.72 o 
   2   4   3       85.77       80.01      4.81 o 
   3   4   3       10.06       12.11      2.65 o 
   4   4   3       18.67       21.87      4.08 o 
   5   4   3        0.31        0.28      1.41 o 
   6   4   3        0.05        2.16      1.40 o 
   7   4   3        0.90       -0.97      1.01 o 
  -8   5   3        0.39       -1.63      1.63 o 
  -7   5   3        1.48       -2.64      7.47 o 
  -6   5   3        2.45        1.92      2.09 o 
  -5   5   3        9.19       14.31      3.64 o 
  -4   5   3       59.48       65.47      6.75 o 
  -3   5   3       42.90       47.75      6.09 o 
  -2   5   3      129.85      116.16      5.81 o 
  -1   5   3      115.50      122.87      5.68 o 
   0   5   3       49.82       45.49      5.00 o 
   1   5   3        6.13        6.28      2.17 o 
   2   5   3       21.33       24.88      5.29 o 
   3   5   3        3.93        3.46      2.16 o 
   4   5   3       32.43       38.14      4.01 o 
   5   5   3        2.24        0.50      2.11 o 
   6   5   3        0.31       -1.86      1.86 o 
  -8   6   3        1.22        1.14      2.51 o 
  -7   6   3        0.00       -0.60      1.57 o 
  -6   6   3       17.73       16.57      4.69 o 
  -5   6   3        0.57        0.07      0.91 o 
  -4   6   3       32.50       41.60      5.44 o 
  -3   6   3       12.17       10.39      2.30 o 
  -2   6   3       16.51       12.30      3.01 o 
  -1   6   3       77.24       71.86      4.33 o 
   0   6   3        8.35        7.31      1.73 o 
   1   6   3       23.66       27.79      4.66 o 
   2   6   3        1.38        1.31      0.98 o 
   3   6   3        6.81        6.61      1.93 o 
   4   6   3        5.10        1.61      2.20 o 
   5   6   3        0.45       -1.02      1.29 o 
   6   6   3        2.85        1.84      3.41 o 
  -7   7   3        7.96       12.54      4.09 o 
  -6   7   3        1.19        2.97      2.11 o 
  -5   7   3       83.10       80.00     11.81 o 
  -4   7   3        0.62       -0.39      0.49 o 
  -3   7   3        0.90        0.91      0.58 o 
  -2   7   3       66.56       63.18      4.75 o 
  -1   7   3        0.05       -0.64      0.97 o 
   0   7   3       12.61       13.52      2.98 o 
   1   7   3      114.46      105.59      9.26 o 
   2   7   3        7.84        4.56      2.03 o 
   3   7   3       17.33       19.19      2.88 o 
   4   7   3        0.22       -0.79      0.79 o 
   5   7   3        0.60        0.86      1.21 o 
  -7   8   3       15.88       21.10      5.37 o 
  -6   8   3        5.32        1.34      1.75 o 
  -5   8   3       51.37       53.08      9.99 o 
  -4   8   3       11.89       10.52      3.36 o 
  -3   8   3      224.86      217.85     29.03 o 
  -2   8   3       39.53       47.80      3.63 o 
  -1   8   3      146.06      128.89      9.68 o 
   0   8   3       84.23       72.49      8.86 o 
   1   8   3       48.58       41.61      7.03 o 
   2   8   3       60.65       53.07      7.93 o 
   3   8   3       12.50       17.06      4.30 o 
   4   8   3        3.70        1.68      2.07 o 
  -6   9   3        1.44       -1.11      1.71 o 
  -5   9   3        0.03       -0.98      0.98 o 
  -4   9   3        0.01        0.12      1.89 o 
  -3   9   3        5.82        4.50      0.83 o 
  -2   9   3       51.77       41.96      6.43 o 
  -1   9   3       10.49        9.62      2.07 o 
   0   9   3        3.97        2.99      0.66 o 
   1   9   3        2.52        2.13      1.71 o 
   2   9   3        3.01        4.93      4.11 o 
   3   9   3        0.71       -1.32      1.65 o 
  -5  10   3        1.18       -0.55      1.29 o 
  -4  10   3        0.02        0.58      2.28 o 
  -3  10   3        0.00       -1.08      1.51 o 
  -2  10   3        0.44        1.19      1.00 o 
  -1  10   3        0.44        0.26      1.04 o 
   0  10   3        4.70        8.92      4.10 o 
   1  10   3        0.31       -2.51      2.51 o 
  -3  11   3        0.04        9.85      6.71 o 
  -2  11   3        3.00        8.64      4.21 o 
  -1  11   3        2.32       -2.72      7.17 o 
  -1 -11   4       20.45       28.41     13.93 o 
   0 -11   4        0.00        2.70      1.81 o 
   1 -11   4        8.87        5.10      3.88 o 
   2 -11   4       23.93       11.78     12.92 o 
   3 -11   4        0.60       -1.07      1.72 o 
   4 -11   4        1.18       -3.39      3.39 o 
  -3 -10   4        7.43       28.05     18.78 o 
  -2 -10   4       21.86       22.95     10.51 o 
  -1 -10   4        7.30       13.16      6.17 o 
   0 -10   4        9.10       12.32      4.85 o 
   1 -10   4        0.27       -1.69      2.44 o 
   2 -10   4        0.11       -1.22      1.36 o 
   3 -10   4        4.16        3.07      2.01 o 
   4 -10   4        0.45        0.32      1.01 o 
   5 -10   4        0.25       -1.99      2.12 o 
  -4  -9   4        4.14       -1.20      4.76 o 
  -3  -9   4        3.17       11.32      4.57 o 
  -2  -9   4       12.53       30.54     11.60 o 
  -1  -9   4       47.75       55.07      9.65 o 
   0  -9   4       40.91       45.04      9.35 o 
   1  -9   4       21.45       31.45      6.18 o 
   2  -9   4        5.96        5.03      4.26 o 
   3  -9   4       12.65       13.95      2.99 o 
   4  -9   4       10.46       13.11      3.87 o 
   5  -9   4       12.31       18.02      6.24 o 
   6  -9   4       18.71       15.02      4.91 o 
  -5  -8   4        9.74       10.73      3.27 o 
  -4  -8   4      103.36       95.31     33.16 o 
  -3  -8   4       46.71       48.81      9.69 o 
  -2  -8   4      128.26      138.91     21.13 o 
  -1  -8   4      244.02      311.64     39.83 o 
   0  -8   4      238.71      245.65     23.39 o 
   1  -8   4      388.61      466.70     44.37 o 
   2  -8   4      360.29      386.91     36.83 o 
   3  -8   4      282.57      303.42     31.81 o 
   4  -8   4       87.66       68.89     11.69 o 
   5  -8   4       37.03       33.83      6.56 o 
   6  -8   4       18.59       18.22      5.71 o 
   7  -8   4        6.99        5.70      2.75 o 
  -6  -7   4        0.27        6.08      3.41 o 
  -5  -7   4       35.39       47.08     14.10 o 
  -4  -7   4        7.31       11.47      2.55 o 
  -3  -7   4      127.17      137.30     11.42 o 
  -2  -7   4        0.16       -0.51      0.66 o 
  -1  -7   4       95.64       85.68     10.90 o 
   0  -7   4        4.23        4.24      2.76 o 
   1  -7   4      453.44      483.65     61.91 o 
   2  -7   4        0.06       -0.23      0.95 o 
   3  -7   4      112.34      108.94      7.17 o 
   4  -7   4        1.29        0.63      1.14 o 
   5  -7   4       68.86       67.57     11.31 o 
   6  -7   4        1.82        1.01      1.44 o 
   7  -7   4       23.07       32.83      9.46 o 
  -6  -6   4        6.08        8.39      3.59 o 
  -5  -6   4        1.31        2.12      1.97 o 
  -4  -6   4        3.77        1.71      2.19 o 
  -3  -6   4        0.45        0.71      0.98 o 
  -2  -6   4       11.42        9.29      2.21 o 
  -1  -6   4      216.31      197.64     11.00 o 
   0  -6   4        0.01       -0.92      0.92 o 
   1  -6   4      338.65      348.96     27.35 o 
   2  -6   4        0.00       -0.72      1.13 o 
   3  -6   4      283.19      280.36     25.71 o 
   4  -6   4        9.93       12.78      2.95 o 
   5  -6   4       47.13       49.83      5.38 o 
   6  -6   4       22.88       37.09      6.58 o 
   7  -6   4       11.26       15.02      5.72 o 
  -7  -5   4        2.23        3.37      2.30 o 
  -6  -5   4        0.04       -0.31      1.49 o 
  -5  -5   4       11.45       11.97      5.20 o 
  -4  -5   4        2.93        3.36      1.82 o 
  -3  -5   4        6.98        4.80      1.97 o 
  -2  -5   4       19.92       22.98      3.00 o 
  -1  -5   4       32.74       32.78      3.64 o 
   0  -5   4       19.85       17.44      2.36 o 
   1  -5   4       65.33       71.63      7.99 o 
   2  -5   4        0.58        1.18      0.58 o 
   3  -5   4      214.15      216.84     11.90 o 
   4  -5   4        0.00       -0.19      0.77 o 
   5  -5   4       61.77       60.50      4.73 o 
   6  -5   4        0.23        1.75      1.42 o 
   7  -5   4        2.86        1.47      2.53 o 
   8  -5   4        2.47        2.53      2.27 o 
  -7  -4   4        0.11       -0.66      1.57 o 
  -6  -4   4       15.24       18.85      4.68 o 
  -5  -4   4        0.50        0.86      0.91 o 
  -4  -4   4       52.20       56.69      8.87 o 
  -3  -4   4       79.89       75.01      4.92 o 
  -2  -4   4      226.49      248.03     11.69 o 
  -1  -4   4      145.05      146.01      9.35 o 
   0  -4   4      520.42      585.14     18.47 o 
   1  -4   4      215.97      226.65      7.66 o 
   2  -4   4      357.31      404.19     12.89 o 
   3  -4   4      368.53      401.00     18.71 o 
   4  -4   4        8.43       12.74      2.82 o 
   5  -4   4      136.18      137.19      8.84 o 
   6  -4   4        2.58        1.27      1.27 o 
   7  -4   4       24.36       27.01      6.11 o 
   8  -4   4        0.10       -1.17      4.61 o 
  -8  -3   4        0.15        0.37      4.02 o 
  -7  -3   4        8.68        0.19      3.44 o 
  -6  -3   4        0.84       -1.06      1.06 o 
  -5  -3   4       55.73       62.44      6.85 o 
  -4  -3   4        3.88        1.92      1.00 o 
  -3  -3   4      705.43      799.09     37.04 o 
  -2  -3   4        4.80        8.09      1.22 o 
  -1  -3   4      143.03      155.88      4.88 o 
   0  -3   4     2809.27     2794.50     75.82 o 
   1  -3   4       21.42       22.29      1.66 o 
   2  -3   4      155.94      151.07      9.73 o 
   3  -3   4      155.16      178.40      8.34 o 
   4  -3   4        1.85        1.32      1.22 o 
   5  -3   4       11.77       13.46      2.29 o 
   6  -3   4        0.43       -0.38      1.19 o 
   7  -3   4        1.21        2.12      2.06 o 
   8  -3   4        0.15       -0.74      2.27 o 
  -8  -2   4        0.00       -1.33      1.33 o 
  -7  -2   4        5.31        3.23      2.13 o 
  -6  -2   4        1.36        0.50      1.41 o 
  -5  -2   4        7.39        8.01      2.30 o 
  -4  -2   4        6.00       14.61      3.10 o 
  -3  -2   4        0.26        0.16      1.68 o 
  -2  -2   4       20.87       22.25      1.57 o 
  -1  -2   4      116.27      106.35      3.44 o 
   0  -2   4     3927.34     3955.14     86.07 o 
   1  -2   4      498.84      477.01     14.85 o 
   2  -2   4      265.23      272.37      8.47 o 
   3  -2   4      120.20      122.39      7.82 o 
   4  -2   4      359.99      388.55     21.13 o 
   5  -2   4        6.39        7.22      1.75 o 
   6  -2   4       34.96       39.72      3.92 o 
   7  -2   4        2.05        4.16      1.36 o 
   8  -2   4       10.50        8.04      2.79 o 
  -8  -1   4        0.22        2.53      1.54 o 
  -7  -1   4        0.77        1.27      1.81 o 
  -6  -1   4       23.19       21.18      4.37 o 
  -5  -1   4        0.02       -1.14      1.14 o 
  -4  -1   4       39.78       38.81      4.32 o 
  -3  -1   4       15.47        8.12      3.69 o 
  -2  -1   4      361.10      368.29     11.46 o 
  -1  -1   4      274.08      265.47      8.35 o 
   0  -1   4       39.19       34.13      2.44 o 
   1  -1   4      149.11      169.15      5.26 o 
   2  -1   4      128.64      136.22      4.28 o 
   3  -1   4      252.28      254.07      8.04 o 
   4  -1   4        1.49        0.84      1.14 o 
   5  -1   4        2.52        3.13      1.79 o 
   6  -1   4        0.12        0.72      1.50 o 
   7  -1   4        0.30        2.90      1.45 o 
   8  -1   4        0.03        0.31      2.16 o 
  -8   0   4        0.50       -0.54      1.07 o 
  -7   0   4       14.71       22.13      6.40 o 
  -6   0   4       36.49       42.03      5.51 o 
  -5   0   4       61.44       56.65      4.82 o 
  -4   0   4      412.75      402.82     18.64 o 
  -3   0   4      130.50      125.92      8.11 o 
  -2   0   4      775.43      745.66     16.28 o 
  -1   0   4      933.14      902.09     19.72 o 
   0   0   4     1732.42     1697.75     46.04 o 
   1   0   4      436.62      406.79     12.62 o 
   2   0   4      529.82      528.59     17.72 o 
   3   0   4       18.65       19.06      2.94 o 
   4   0   4       32.53       35.82      4.59 o 
   5   0   4        0.39       -0.34      0.73 o 
   6   0   4        1.27        1.62      2.19 o 
   7   0   4        0.12       -0.48      1.48 o 
   8   0   4        0.35       -1.16      1.33 o 
  -9   1   4        0.06       -1.40      2.53 o 
  -8   1   4        0.06        0.26      0.76 o 
  -7   1   4        2.19        0.34      1.45 o 
  -6   1   4        8.70        9.65      2.46 o 
  -5   1   4       14.17       15.04      2.77 o 
  -4   1   4      236.25      247.09     14.00 o 
  -3   1   4       35.77       35.78      2.50 o 
  -2   1   4      871.91      886.03     19.35 o 
  -1   1   4        4.27        3.87      0.62 o 
   0   1   4      278.84      278.13      8.53 o 
   1   1   4        2.77        3.13      0.48 o 
   2   1   4      387.14      382.42     11.95 o 
   3   1   4      105.43       92.50      6.90 o 
   4   1   4       12.46       15.33      3.08 o 
   5   1   4        0.00       -0.79      1.03 o 
   6   1   4        4.69        2.18      2.16 o 
   7   1   4        1.86        0.46      2.20 o 
  -9   2   4        0.52       -0.17      4.25 o 
  -8   2   4        4.96        4.43      2.55 o 
  -7   2   4        0.56       -0.63      0.75 o 
  -6   2   4        5.40        5.63      1.72 o 
  -5   2   4        1.09       -0.58      0.83 o 
  -4   2   4        8.32       14.52      2.47 o 
  -3   2   4      570.55      629.81     19.78 o 
  -2   2   4       46.91       46.72      3.24 o 
  -1   2   4       16.41       12.03      0.85 o 
   0   2   4      341.64      336.50     12.63 o 
   1   2   4      516.90      532.19     18.66 o 
   2   2   4        8.21        5.65      0.86 o 
   3   2   4        0.90        1.23      1.10 o 
   4   2   4        6.99        7.40      1.98 o 
   5   2   4       35.80       35.65      5.07 o 
   6   2   4        1.70        3.04      1.84 o 
   7   2   4        2.78        5.65      1.97 o 
  -8   3   4        0.51        2.26      4.11 o 
  -7   3   4        0.08        4.58      2.32 o 
  -6   3   4        0.19       -0.93      0.93 o 
  -5   3   4       13.66       10.57      2.58 o 
  -4   3   4        4.24        2.79      1.17 o 
  -3   3   4       43.58       51.18      3.61 o 
  -2   3   4      657.24      693.21     21.83 o 
  -1   3   4      108.18      110.87      7.07 o 
   0   3   4      677.03      715.69     27.31 o 
   1   3   4       17.31       15.94      2.48 o 
   2   3   4      152.14      146.62      6.80 o 
   3   3   4       72.90       67.28      4.80 o 
   4   3   4      253.71      265.97     16.92 o 
   5   3   4       31.25       32.60      4.78 o 
   6   3   4       14.88       13.94      3.29 o 
   7   3   4        1.08       -1.75      1.75 o 
  -8   4   4        0.28       -1.74      1.97 o 
  -7   4   4       11.39        8.98      4.25 o 
  -6   4   4        0.01       -1.09      1.09 o 
  -5   4   4      139.45      139.66     20.47 o 
  -4   4   4       11.15       12.61      2.55 o 
  -3   4   4       21.09       27.05      2.97 o 
  -2   4   4      102.85      114.78      7.32 o 
  -1   4   4        7.65        4.15      1.20 o 
   0   4   4      439.27      437.82     16.33 o 
   1   4   4       42.45       43.42      4.78 o 
   2   4   4      113.80      116.21      7.03 o 
   3   4   4        8.62       11.92      2.00 o 
   4   4   4        1.32        1.19      1.40 o 
   5   4   4        0.85       -0.60      1.56 o 
   6   4   4        2.55       -1.03      1.50 o 
  -8   5   4        0.44        1.44      2.67 o 
  -7   5   4        1.42        2.08      0.92 o 
  -6   5   4        0.51        0.76      1.67 o 
  -5   5   4        1.66       -0.37      0.62 o 
  -4   5   4        0.15       -0.43      0.55 o 
  -3   5   4        8.18        8.16      2.32 o 
  -2   5   4       50.06       57.89      5.84 o 
  -1   5   4       93.48       90.78      6.73 o 
   0   5   4       32.72       39.98      5.12 o 
   1   5   4       67.83       63.15      6.44 o 
   2   5   4       18.19       14.62      2.72 o 
   3   5   4        0.56        1.04      1.54 o 
   4   5   4        0.09       -0.63      1.78 o 
   5   5   4        0.01        0.02      1.25 o 
   6   5   4        0.03       -0.83      1.09 o 
  -8   6   4        0.14        1.12      2.83 o 
  -7   6   4        3.97        4.02      3.92 o 
  -6   6   4        3.32        4.47      2.04 o 
  -5   6   4       10.41       12.30      3.48 o 
  -4   6   4       10.45       11.13      2.73 o 
  -3   6   4       10.43       12.30      2.27 o 
  -2   6   4       77.55       78.18      6.60 o 
  -1   6   4        0.21        0.39      0.65 o 
   0   6   4        0.06       -0.53      0.53 o 
   1   6   4       88.62       85.99      9.84 o 
   2   6   4        0.20       -0.04      0.63 o 
   3   6   4       20.70       24.77      5.14 o 
   4   6   4        0.02       -1.24      1.24 o 
   5   6   4        0.32       -1.21      1.21 o 
  -7   7   4        5.56       10.11      4.03 o 
  -6   7   4        1.41        3.22      3.26 o 
  -5   7   4        9.11       15.84      4.97 o 
  -4   7   4        2.34        0.85      1.14 o 
  -3   7   4        6.54        4.40      1.37 o 
  -2   7   4      157.68      163.69     10.54 o 
  -1   7   4       13.79       11.74      2.78 o 
   0   7   4       29.36       29.42      5.01 o 
   1   7   4        3.12        2.74      1.13 o 
   2   7   4       30.21       28.51      6.27 o 
   3   7   4        0.35       -0.65      0.65 o 
   4   7   4        0.03       -0.59      0.59 o 
   5   7   4        0.50       -0.92      1.50 o 
  -7   8   4        6.06        3.07      1.92 o 
  -6   8   4        0.30       -1.22      1.22 o 
  -5   8   4        6.96        2.51      3.38 o 
  -4   8   4        4.67        7.27      1.88 o 
  -3   8   4      107.23       93.11     11.33 o 
  -2   8   4       92.90       86.73     11.67 o 
  -1   8   4      108.56       80.29      9.84 o 
   0   8   4       20.17       19.87      5.02 o 
   1   8   4        0.28       -0.04      0.64 o 
   2   8   4        9.28        6.95      2.40 o 
   3   8   4        4.17       11.32      5.54 o 
   4   8   4        3.12        0.65      2.65 o 
  -6   9   4        2.01        0.61      1.98 o 
  -5   9   4        0.69        1.62      1.78 o 
  -4   9   4        4.10        1.67      0.89 o 
  -3   9   4        2.95        4.20      0.87 o 
  -2   9   4        3.23        1.83      0.75 o 
  -1   9   4        0.58       -0.53      0.53 o 
   0   9   4        5.51        3.57      1.70 o 
   1   9   4        4.74        1.55      1.34 o 
   2   9   4        1.66        1.01      2.35 o 
   3   9   4        1.69       -0.05      1.96 o 
  -5  10   4        0.76        0.92      2.92 o 
  -4  10   4        0.04       -1.38      2.56 o 
  -3  10   4        0.36       -0.49      0.94 o 
  -2  10   4        0.07       -0.44      0.84 o 
  -1  10   4        0.05       -1.53      1.53 o 
   0  10   4        0.32       -1.42      1.42 o 
   1  10   4        1.47        4.54      4.34 o 
  -1 -11   5        7.56       11.55      4.35 o 
   0 -11   5        1.63        5.73      3.96 o 
   1 -11   5       22.24       32.97      9.86 o 
   2 -11   5        0.07       -1.52      2.39 o 
   3 -11   5       12.56       14.25      3.87 o 
  -3 -10   5        0.03       -0.60      4.89 o 
  -2 -10   5        2.53        1.82      3.41 o 
  -1 -10   5        1.99        2.06      3.42 o 
   0 -10   5        0.01       -1.62      3.09 o 
   1 -10   5        0.00       -2.72      2.76 o 
   2 -10   5        0.77        1.66      2.70 o 
   3 -10   5        0.07       -1.65      1.65 o 
   4 -10   5        1.48        1.33      3.99 o 
   5 -10   5        3.52        9.21      6.34 o 
  -4  -9   5        1.34        2.04      1.99 o 
  -3  -9   5       48.81       39.23     13.73 o 
  -2  -9   5       12.29       12.73      4.43 o 
  -1  -9   5       31.82       39.64      6.98 o 
   0  -9   5       27.60       32.50      7.34 o 
   1  -9   5       28.85       42.77      9.75 o 
   2  -9   5       19.43       15.98      4.13 o 
   3  -9   5       10.51        7.76      7.53 o 
   4  -9   5       44.93       44.04     13.64 o 
   5  -9   5       12.51        8.07     11.79 o 
   6  -9   5       29.33       31.65     10.38 o 
  -5  -8   5        0.06       -2.50      4.05 o 
  -4  -8   5        3.60        6.34      4.36 o 
  -3  -8   5        4.73       15.28      6.11 o 
  -2  -8   5       18.23       22.15      4.56 o 
  -1  -8   5      183.20      187.15     19.63 o 
   0  -8   5       24.42       32.19      7.02 o 
   1  -8   5       85.07       96.43      9.80 o 
   2  -8   5       20.88       24.81      7.01 o 
   3  -8   5       98.94       93.98     12.71 o 
   4  -8   5       13.60       16.63      3.93 o 
   5  -8   5       27.84       26.52      6.18 o 
   6  -8   5       24.36       20.04      6.42 o 
  -6  -7   5        0.11       -2.27      2.27 o 
  -5  -7   5        1.71        2.20      3.33 o 
  -4  -7   5        0.02        2.92      2.87 o 
  -3  -7   5        2.48        3.05      3.03 o 
  -2  -7   5       52.24       50.93      4.85 o 
  -1  -7   5        0.76       -2.00      2.00 o 
   0  -7   5       75.83       93.94     12.26 o 
   1  -7   5       13.78       15.00      3.48 o 
   2  -7   5       53.16       61.56      8.45 o 
   3  -7   5       46.40       50.49      5.21 o 
   4  -7   5       71.83       71.08      5.79 o 
   5  -7   5       19.08       17.97      4.56 o 
   6  -7   5        0.38        1.06      1.53 o 
   7  -7   5        1.66        0.71      1.88 o 
  -6  -6   5        0.44        1.56      5.01 o 
  -5  -6   5        0.26       -0.05      3.87 o 
  -4  -6   5        2.20        1.35      1.94 o 
  -3  -6   5       13.77       14.13      3.18 o 
  -2  -6   5       11.42       12.63      2.25 o 
  -1  -6   5        2.27       -0.60      1.68 o 
   0  -6   5       11.89       14.09      2.21 o 
   1  -6   5       62.23       56.32      9.87 o 
   2  -6   5        8.51       12.72      2.89 o 
   3  -6   5        3.00        2.62      1.91 o 
   4  -6   5       39.65       50.14      4.42 o 
   5  -6   5       22.34       23.48      5.89 o 
   6  -6   5       24.55       20.11      6.46 o 
   7  -6   5       14.34       26.03      8.01 o 
  -7  -5   5        1.28        6.98      2.01 o 
  -6  -5   5        0.87        0.80      2.34 o 
  -5  -5   5        7.26        3.93      5.91 o 
  -4  -5   5       17.73       18.39      3.43 o 
  -3  -5   5      111.06      117.59     10.05 o 
  -2  -5   5       37.58       30.56      5.21 o 
  -1  -5   5       75.11       71.20      7.84 o 
   0  -5   5       22.99       31.10      3.50 o 
   1  -5   5        6.85        6.64      1.66 o 
   2  -5   5        0.03       -0.28      0.97 o 
   3  -5   5        4.70        2.03      1.37 o 
   4  -5   5        7.31        9.38      2.05 o 
   5  -5   5        0.15       -0.09      0.55 o 
   6  -5   5        4.78        3.39      1.79 o 
   7  -5   5        1.93        2.21      1.83 o 
  -7  -4   5        2.80        3.36      2.98 o 
  -6  -4   5        0.30        2.34      2.67 o 
  -5  -4   5       45.60       49.26      5.77 o 
  -4  -4   5       15.43       17.57      2.88 o 
  -3  -4   5      132.53      135.20      7.59 o 
  -2  -4   5      119.25      105.82      5.03 o 
  -1  -4   5      871.09      981.22     30.78 o 
   0  -4   5      353.61      385.10     12.34 o 
   1  -4   5      723.27      834.57     26.50 o 
   2  -4   5        2.83        2.69      0.92 o 
   3  -4   5      201.04      214.87     12.06 o 
   4  -4   5       13.84       13.98      2.88 o 
   5  -4   5       29.14       36.83      6.83 o 
   6  -4   5        0.45        0.48      1.57 o 
   7  -4   5       15.13       16.38      4.11 o 
   8  -4   5        0.08        0.83      2.58 o 
  -8  -3   5        0.14       -1.72      2.16 o 
  -7  -3   5        0.13       -1.18      2.64 o 
  -6  -3   5        2.54        0.87      3.15 o 
  -5  -3   5        0.02       -0.05      1.27 o 
  -4  -3   5        1.88       -0.58      0.79 o 
  -3  -3   5       77.61       64.67      7.82 o 
  -2  -3   5       27.00       30.95      2.99 o 
  -1  -3   5        7.26        6.53      1.13 o 
   0  -3   5     2877.45     2988.51     81.08 o 
   1  -3   5      145.49      144.50     11.51 o 
   2  -3   5      198.36      210.59      7.44 o 
   3  -3   5      453.23      475.00     22.00 o 
   4  -3   5       10.78       16.58      3.00 o 
   5  -3   5       61.93       58.40      3.76 o 
   6  -3   5       21.81       27.63      7.37 o 
   7  -3   5       10.01       14.18      3.98 o 
   8  -3   5        2.33        0.63      3.46 o 
  -8  -2   5        0.00        1.62      0.95 o 
  -7  -2   5        0.01       -0.09      2.18 o 
  -6  -2   5       16.90       20.32      5.08 o 
  -5  -2   5        5.16        9.15      2.14 o 
  -4  -2   5       45.15       39.01      5.00 o 
  -3  -2   5      135.33      139.58      8.94 o 
  -2  -2   5      221.98      211.34      7.74 o 
  -1  -2   5      532.57      492.47     20.90 o 
   0  -2   5      508.33      473.98     16.11 o 
   1  -2   5     1215.70     1253.41     27.89 o 
   2  -2   5      100.26       89.51      5.84 o 
   3  -2   5        0.02        0.07      0.97 o 
   4  -2   5        0.24        0.42      1.01 o 
   5  -2   5       60.13       57.05      3.68 o 
   6  -2   5        0.14        0.44      1.33 o 
   7  -2   5       21.46       16.75      4.64 o 
   8  -2   5        0.80       -0.03      2.17 o 
  -8  -1   5        0.34       -0.35      3.78 o 
  -7  -1   5        4.70        2.17      1.82 o 
  -6  -1   5        0.23       -0.63      1.47 o 
  -5  -1   5        0.32       -1.07      1.21 o 
  -4  -1   5        8.90       10.70      2.14 o 
  -3  -1   5       16.37       16.47      2.59 o 
  -2  -1   5        7.91        8.98      0.68 o 
  -1  -1   5       43.63       39.06      2.72 o 
   0  -1   5      218.29      222.50      7.70 o 
   1  -1   5        0.03        0.49      0.44 o 
   2  -1   5        8.63        7.84      1.23 o 
   3  -1   5        9.72       11.40      2.81 o 
   4  -1   5        2.47        3.06      1.05 o 
   5  -1   5       24.25       28.65      5.32 o 
   6  -1   5        1.06        0.28      1.75 o 
   7  -1   5       10.38       14.18      4.06 o 
   8  -1   5        0.01       -1.47      1.47 o 
  -8   0   5        0.41       -2.05      2.05 o 
  -7   0   5        5.04        1.35      2.94 o 
  -6   0   5        6.75       10.26      2.72 o 
  -5   0   5      135.64      123.22     10.51 o 
  -4   0   5      118.90      121.11      6.23 o 
  -3   0   5      179.02      196.49      8.79 o 
  -2   0   5       79.52       68.13      5.08 o 
  -1   0   5      237.15      242.59      7.47 o 
   0   0   5       30.50       25.21      2.18 o 
   1   0   5       99.53      103.77      3.26 o 
   2   0   5        7.25        4.05      1.73 o 
   3   0   5      100.41       99.06      5.68 o 
   4   0   5        0.16       -0.65      0.65 o 
   5   0   5        8.62       14.70      2.71 o 
   6   0   5       11.71       17.33      4.48 o 
   7   0   5        2.42       -0.19      1.59 o 
  -8   1   5        1.15        2.84      1.97 o 
  -7   1   5       15.91       16.36      4.11 o 
  -6   1   5       35.88       31.81      3.89 o 
  -5   1   5       41.34       41.09      4.10 o 
  -4   1   5       53.03       47.74      5.27 o 
  -3   1   5      194.93      196.10     10.19 o 
  -2   1   5      690.93      703.49     15.41 o 
  -1   1   5      100.47       86.16      3.62 o 
   0   1   5      769.69      785.64     17.19 o 
   1   1   5      130.70      133.74      4.18 o 
   2   1   5       52.09       49.99      3.97 o 
   3   1   5       18.35       19.62      2.35 o 
   4   1   5       13.13       10.33      1.96 o 
   5   1   5        5.17        6.95      2.06 o 
   6   1   5        0.69        1.92      1.39 o 
   7   1   5        0.01        0.54      1.46 o 
  -8   2   5        0.15        1.30      3.40 o 
  -7   2   5        9.11        7.97      2.92 o 
  -6   2   5        0.01       -0.46      0.98 o 
  -5   2   5       64.70       60.40      5.14 o 
  -4   2   5       30.13       30.13      3.30 o 
  -3   2   5       21.59       25.29      2.93 o 
  -2   2   5        3.22        4.14      0.65 o 
  -1   2   5       11.22       11.30      0.80 o 
   0   2   5        3.02        3.35      1.19 o 
   1   2   5        0.57        1.89      0.75 o 
   2   2   5      102.47       96.02      5.97 o 
   3   2   5       12.59       13.63      2.75 o 
   4   2   5       17.91       14.05      3.47 o 
   5   2   5        0.01       -1.01      1.01 o 
   6   2   5        0.34       -0.98      0.98 o 
   7   2   5        0.03       -1.94      2.17 o 
  -8   3   5        0.02        2.89      3.14 o 
  -7   3   5        0.25        0.01      0.78 o 
  -6   3   5        1.39        1.90      1.15 o 
  -5   3   5        9.76        9.28      2.17 o 
  -4   3   5       32.74       31.88      4.07 o 
  -3   3   5       54.02       46.55      5.13 o 
  -2   3   5      325.70      369.89     11.65 o 
  -1   3   5      501.99      496.84     15.53 o 
   0   3   5      611.00      716.37     27.33 o 
   1   3   5       26.87       26.08      3.14 o 
   2   3   5       80.29       85.37      4.72 o 
   3   3   5      112.57      105.84      8.90 o 
   4   3   5        7.47       11.12      2.93 o 
   5   3   5       59.23       61.87     10.50 o 
   6   3   5        0.12        1.01      1.30 o 
   7   3   5        1.61       -1.05      1.05 o 
  -8   4   5        0.30        2.10      2.27 o 
  -7   4   5        0.04        0.46      1.63 o 
  -6   4   5       12.72       13.30      4.23 o 
  -5   4   5        3.92        4.01      1.60 o 
  -4   4   5       56.80       55.10      5.05 o 
  -3   4   5        1.71        2.60      1.47 o 
  -2   4   5       27.53       27.60      3.06 o 
  -1   4   5        0.35        0.63      0.51 o 
   0   4   5       30.87       31.52      4.26 o 
   1   4   5       15.04        9.90      3.67 o 
   2   4   5      117.87      111.11      9.39 o 
   3   4   5       20.95       23.41      4.25 o 
   4   4   5        0.64        1.53      1.48 o 
   5   4   5        0.63       -0.90      1.98 o 
   6   4   5        0.29        3.35      2.39 o 
  -8   5   5        0.22       -1.45      1.45 o 
  -7   5   5        0.08       -1.86      3.94 o 
  -6   5   5        1.30        1.08      1.41 o 
  -5   5   5       48.41       49.58      5.56 o 
  -4   5   5        9.76        7.96      2.91 o 
  -3   5   5       18.41       18.32      3.30 o 
  -2   5   5       84.05       85.20      7.02 o 
  -1   5   5       26.85       25.27      3.21 o 
   0   5   5        1.28        0.75      1.89 o 
   1   5   5       50.99       62.00      6.42 o 
   2   5   5        1.51        1.99      1.39 o 
   3   5   5       19.56       19.77      4.18 o 
   4   5   5        0.34       -0.77      0.77 o 
   5   5   5        1.25        0.63      2.99 o 
   6   5   5        1.36        0.37      3.78 o 
  -8   6   5        5.27        9.60      3.65 o 
  -7   6   5        0.36       -2.53      2.54 o 
  -6   6   5       41.58       46.63      8.20 o 
  -5   6   5        4.87        3.46      3.05 o 
  -4   6   5       50.15       56.53      4.84 o 
  -3   6   5        0.19        0.05      1.03 o 
  -2   6   5       89.62       79.00      9.02 o 
  -1   6   5        8.06       11.31      2.30 o 
   0   6   5       10.66        6.93      4.14 o 
   1   6   5       35.26       33.90      7.75 o 
   2   6   5       16.52       26.51      5.36 o 
   3   6   5        1.62        2.63      2.11 o 
   4   6   5        0.97        0.66      1.49 o 
   5   6   5        0.52       -0.13      0.98 o 
  -7   7   5        7.14        8.45      5.84 o 
  -6   7   5        3.72       16.00      7.90 o 
  -5   7   5       72.04       79.98     14.06 o 
  -4   7   5       27.12       30.10      5.47 o 
  -3   7   5        0.49       -0.93      0.93 o 
  -2   7   5       34.82       32.84      5.82 o 
  -1   7   5        0.28        0.35      0.61 o 
   0   7   5        3.92        8.63      3.28 o 
   1   7   5      135.19      131.46     19.49 o 
   2   7   5        0.26        0.62      0.87 o 
   3   7   5       12.51       14.99      4.00 o 
   4   7   5        1.21       -2.34      3.02 o 
  -7   8   5        3.88        6.27      2.65 o 
  -6   8   5        8.07       12.00      3.82 o 
  -5   8   5       11.04       12.58      4.18 o 
  -4   8   5       29.19       26.34      3.97 o 
  -3   8   5        0.05       -0.51      1.09 o 
  -2   8   5      104.22       86.88     16.33 o 
  -1   8   5        0.75        0.49      0.49 o 
   0   8   5        6.66        5.18      2.32 o 
   1   8   5       13.49        3.72      3.86 o 
   2   8   5        0.01       -1.17      1.17 o 
   3   8   5        3.97       -1.53      3.42 o 
  -6   9   5        1.22       -1.43      3.74 o 
  -5   9   5        0.15       -1.16      1.39 o 
  -4   9   5        3.24        3.01      1.29 o 
  -3   9   5        0.23       -0.08      1.40 o 
  -2   9   5        3.46        6.08      2.26 o 
  -1   9   5        0.00       -0.06      0.43 o 
   0   9   5        3.67        2.89      1.64 o 
   1   9   5        1.45       -0.02      1.83 o 
   2   9   5        0.45       -1.82      1.82 o 
  -4  10   5        0.15       -0.80      0.88 o 
  -3  10   5        0.33        2.22      1.89 o 
  -2  10   5        0.29        1.88      2.71 o 
  -1  10   5        0.97       -1.53      2.35 o 
   0  10   5        2.21        2.93      3.96 o 
  -1 -11   6        3.68        4.81      3.62 o 
   0 -11   6        0.07        0.00      2.41 o 
   1 -11   6       18.63       28.48      7.71 o 
   2 -11   6        2.76       -0.01      2.40 o 
   3 -11   6       17.82       30.97     10.11 o 
  -3 -10   6        4.99        5.54      3.14 o 
  -2 -10   6        3.45        6.88      2.06 o 
  -1 -10   6       32.37       38.93     14.52 o 
   0 -10   6        3.23        9.54      4.59 o 
   1 -10   6       23.78       29.00      7.19 o 
   2 -10   6        0.67        0.08      3.03 o 
   3 -10   6        7.25        9.17      4.03 o 
   4 -10   6        2.20        0.15      1.59 o 
   5 -10   6        0.16       -3.10      3.10 o 
  -4  -9   6        0.98        2.27      3.38 o 
  -3  -9   6       13.41       19.32      5.69 o 
  -2  -9   6       14.01       21.69      6.77 o 
  -1  -9   6        2.60       -2.79      2.79 o 
   0  -9   6       81.09       79.92     16.60 o 
   1  -9   6        1.51       -0.57      1.73 o 
   2  -9   6       90.84       97.17     17.26 o 
   3  -9   6        1.08       -0.36      0.36 o 
   4  -9   6       56.40       54.51     13.97 o 
   5  -9   6        7.71        9.84      4.19 o 
   6  -9   6        6.37        7.14      2.98 o 
  -5  -8   6        0.01        3.68      2.60 o 
  -4  -8   6       18.58       22.06      4.88 o 
  -3  -8   6        4.61        3.87      3.18 o 
  -2  -8   6        4.85        9.05      2.81 o 
  -1  -8   6        4.51        5.48      4.04 o 
   0  -8   6        9.00       15.06      4.41 o 
   1  -8   6       11.40        5.23      4.28 o 
   2  -8   6       32.11       38.51      7.64 o 
   3  -8   6       31.12       34.21      5.86 o 
   4  -8   6        1.33        0.48      1.30 o 
   5  -8   6        3.95        2.93      2.99 o 
   6  -8   6        4.35        3.12      2.97 o 
  -6  -7   6        1.38       -0.15      4.45 o 
  -5  -7   6        2.06        5.67      2.63 o 
  -4  -7   6       13.23       16.82      2.54 o 
  -3  -7   6       31.27       40.66      5.36 o 
  -2  -7   6        6.01        2.76      1.37 o 
  -1  -7   6       74.22       66.32      8.26 o 
   0  -7   6       14.64       16.40      3.06 o 
   1  -7   6        2.03        1.41      1.47 o 
   2  -7   6       44.37       49.19      4.97 o 
   3  -7   6       28.08       25.70      4.97 o 
   4  -7   6        7.71        7.89      2.41 o 
   5  -7   6        0.42       -0.46      0.46 o 
   6  -7   6        2.85        0.12      1.27 o 
   7  -7   6        3.24        3.65      2.26 o 
  -6  -6   6       16.19       23.54      7.42 o 
  -5  -6   6        3.34        6.79      2.01 o 
  -4  -6   6       25.19       32.02      4.69 o 
  -3  -6   6       56.82       58.07      5.66 o 
  -2  -6   6       28.95       31.44      5.33 o 
  -1  -6   6       33.89       40.17      5.03 o 
   0  -6   6       30.32       29.18      5.40 o 
   1  -6   6        9.39       10.87      2.65 o 
   2  -6   6        2.84        0.74      1.99 o 
   3  -6   6        0.83       -0.01      1.08 o 
   4  -6   6       20.58       25.39      4.49 o 
   5  -6   6        3.44        0.87      1.73 o 
   6  -6   6        0.18       -1.56      2.30 o 
   7  -6   6        0.08       -1.11      1.11 o 
  -7  -5   6        3.02       -0.86      2.32 o 
  -6  -5   6        3.89        5.45      2.24 o 
  -5  -5   6       27.56       38.77      5.57 o 
  -4  -5   6        4.50        3.07      2.00 o 
  -3  -5   6       56.96       58.41      6.61 o 
  -2  -5   6        0.06       -0.72      1.17 o 
  -1  -5   6      141.37      133.30      7.33 o 
   0  -5   6      168.95      175.06      8.19 o 
   1  -5   6       21.60       22.02      2.51 o 
   2  -5   6        0.00       -0.12      0.97 o 
   3  -5   6        0.00       -0.90      0.94 o 
   4  -5   6       28.69       27.01      5.28 o 
   5  -5   6       10.29       12.21      2.92 o 
   6  -5   6       10.64       13.22      3.66 o 
   7  -5   6        0.47       -0.27      1.67 o 
  -7  -4   6       11.59       10.18      3.95 o 
  -6  -4   6        7.00        9.18      2.24 o 
  -5  -4   6       91.59       83.45      6.96 o 
  -4  -4   6       77.97       75.39      8.71 o 
  -3  -4   6      169.01      163.21      9.84 o 
  -2  -4   6      293.19      325.97     15.06 o 
  -1  -4   6     1780.75     2017.62     92.69 o 
   0  -4   6       27.11       34.45      3.34 o 
   1  -4   6     2930.09     3082.05    136.21 o 
   2  -4   6       97.24      103.98      4.95 o 
   3  -4   6      138.05      141.11      7.80 o 
   4  -4   6       23.33       22.20      3.82 o 
   5  -4   6       45.33       52.78      4.90 o 
   6  -4   6        0.58       -1.09      1.09 o 
   7  -4   6        7.48        6.54      4.24 o 
  -8  -3   6        0.01        3.77      3.31 o 
  -7  -3   6        3.87        5.25      2.19 o 
  -6  -3   6        5.74        7.42      2.49 o 
  -5  -3   6       29.04       26.42      4.93 o 
  -4  -3   6        3.69        3.17      1.53 o 
  -3  -3   6      348.69      352.60     16.27 o 
  -2  -3   6      103.09       83.37      5.57 o 
  -1  -3   6        0.19       -0.20      0.56 o 
   0  -3   6       26.80       25.21      4.82 o 
   1  -3   6       28.50       23.17      3.67 o 
   2  -3   6      183.50      188.72     10.43 o 
   3  -3   6      208.12      218.47     12.15 o 
   4  -3   6      103.98       93.79      7.86 o 
   5  -3   6       11.97       13.10      2.90 o 
   6  -3   6        1.22        0.20      1.14 o 
   7  -3   6        0.16        1.43      1.32 o 
  -8  -2   6        0.17        3.12      1.88 o 
  -7  -2   6        0.46        2.03      1.41 o 
  -6  -2   6        2.18       -0.95      1.57 o 
  -5  -2   6        3.68        3.17      2.12 o 
  -4  -2   6       16.34       16.15      2.56 o 
  -3  -2   6       45.75       38.91      4.45 o 
  -2  -2   6       11.40       13.71      2.13 o 
  -1  -2   6      218.19      211.37      6.58 o 
   0  -2   6      632.63      665.31     18.15 o 
   1  -2   6       76.59       79.23      6.27 o 
   2  -2   6        0.02        0.30      0.77 o 
   3  -2   6       43.48       40.28      4.41 o 
   4  -2   6        0.73        1.89      0.70 o 
   5  -2   6        1.06        0.63      0.96 o 
   6  -2   6        3.19        1.77      1.12 o 
   7  -2   6        0.07       -1.19      1.19 o 
  -8  -1   6        0.00        0.73      2.51 o 
  -7  -1   6        1.36        5.61      1.92 o 
  -6  -1   6       13.81       13.28      2.66 o 
  -5  -1   6        1.19       -1.04      1.46 o 
  -4  -1   6        1.15       -0.78      0.78 o 
  -3  -1   6       75.28       73.15      4.71 o 
  -2  -1   6      203.29      197.84     10.87 o 
  -1  -1   6      285.44      301.39      9.32 o 
   0  -1   6      611.71      599.23     16.29 o 
   1  -1   6      250.22      260.50      8.16 o 
   2  -1   6      379.34      382.48     12.30 o 
   3  -1   6       25.06       22.89      2.50 o 
   4  -1   6       65.77       62.17      5.22 o 
   5  -1   6       20.88       21.46      3.85 o 
   6  -1   6       18.94       25.68      5.69 o 
   7  -1   6        2.72        2.04      1.71 o 
  -8   0   6        0.03        0.18      2.93 o 
  -7   0   6        2.63        3.12      1.60 o 
  -6   0   6        0.71       -0.58      0.58 o 
  -5   0   6        1.63        0.77      1.04 o 
  -4   0   6        1.83        2.28      0.75 o 
  -3   0   6      284.50      305.51      9.72 o 
  -2   0   6       95.63       84.78      5.44 o 
  -1   0   6       47.06       41.22      3.12 o 
   0   0   6        9.47       10.54      1.09 o 
   1   0   6       11.81       10.81      1.66 o 
   2   0   6      125.39      137.64      8.78 o 
   3   0   6       33.59       34.96      4.47 o 
   4   0   6      109.98      107.80     11.21 o 
   5   0   6        5.25        8.20      2.82 o 
   6   0   6        2.97        4.68      2.00 o 
   7   0   6        1.92       -1.49      2.09 o 
  -8   1   6        9.02        6.48      4.61 o 
  -7   1   6        8.85        9.64      2.61 o 
  -6   1   6      147.15      148.71     12.82 o 
  -5   1   6       20.04       22.14      3.99 o 
  -4   1   6      191.79      176.06      8.21 o 
  -3   1   6      317.10      329.22     10.40 o 
  -2   1   6      612.96      610.48     19.09 o 
  -1   1   6      323.14      368.82     11.31 o 
   0   1   6      707.95      742.54     16.21 o 
   1   1   6       91.80       97.59      6.25 o 
   2   1   6        1.64        3.19      0.79 o 
   3   1   6      159.31      143.25      7.85 o 
   4   1   6       53.21       52.51      6.64 o 
   5   1   6       13.49       13.35      3.31 o 
   6   1   6       12.12        4.64      3.10 o 
   7   1   6        0.22        1.40      2.17 o 
  -8   2   6        2.34        3.26      1.68 o 
  -7   2   6        0.27       -1.11      1.36 o 
  -6   2   6        3.19        2.08      1.45 o 
  -5   2   6        2.66        0.74      1.32 o 
  -4   2   6      272.35      281.85     15.37 o 
  -3   2   6        0.63        1.47      1.60 o 
  -2   2   6     1480.31     1574.57     49.26 o 
  -1   2   6      138.04      178.24     11.35 o 
   0   2   6     1423.24     1488.44     46.55 o 
   1   2   6      212.72      229.39      8.87 o 
   2   2   6      224.09      222.08     10.27 o 
   3   2   6        0.07        0.36      1.39 o 
   4   2   6        6.05        8.75      2.29 o 
   5   2   6        3.18        0.09      1.56 o 
   6   2   6        0.01        0.16      1.76 o 
   7   2   6        3.28        2.53      2.42 o 
  -8   3   6        0.02       -3.18      3.18 o 
  -7   3   6        2.67        2.22      1.50 o 
  -6   3   6       34.62       39.93      4.41 o 
  -5   3   6        3.24        5.20      2.07 o 
  -4   3   6      157.64      162.12      9.72 o 
  -3   3   6      121.14      119.63      5.84 o 
  -2   3   6      119.10      110.85      5.17 o 
  -1   3   6      228.78      249.81      7.89 o 
   0   3   6      219.22      214.46     12.12 o 
   1   3   6      242.02      269.84     15.19 o 
   2   3   6      282.25      290.59     15.86 o 
   3   3   6        1.88       -0.67      2.01 o 
   4   3   6        6.05        8.32      2.25 o 
   5   3   6        0.01        0.55      1.51 o 
   6   3   6        3.18        1.03      2.32 o 
  -8   4   6        0.15       -2.38      2.38 o 
  -7   4   6        2.57        4.19      3.01 o 
  -6   4   6        2.66        3.30      1.64 o 
  -5   4   6       66.96       64.02      8.00 o 
  -4   4   6       70.18       70.03      5.89 o 
  -3   4   6       32.92       29.58      3.78 o 
  -2   4   6       23.04       23.36      3.28 o 
  -1   4   6       22.28       20.43      3.20 o 
   0   4   6      106.92      105.07      7.08 o 
   1   4   6       15.15       17.92      3.84 o 
   2   4   6       82.22       81.65     10.45 o 
   3   4   6       13.09       13.98      2.45 o 
   4   4   6       38.94       39.96      5.77 o 
   5   4   6        2.04        1.24      1.75 o 
   6   4   6        1.69       -0.18      0.88 o 
  -8   5   6        2.72        1.85      3.05 o 
  -7   5   6        2.79        1.63      4.82 o 
  -6   5   6        0.37       -0.08      0.91 o 
  -5   5   6       39.95       39.67      5.33 o 
  -4   5   6        0.51        0.11      1.28 o 
  -3   5   6        0.17        0.13      0.99 o 
  -2   5   6      127.36      141.79     11.94 o 
  -1   5   6       30.84       28.65      6.41 o 
   0   5   6        4.39        1.47      2.77 o 
   1   5   6       14.84       19.56      4.06 o 
   2   5   6        5.29        2.87      1.78 o 
   3   5   6        0.16       -0.36      0.57 o 
   4   5   6        3.70        3.82      1.46 o 
   5   5   6        0.05       -1.45      1.96 o 
  -8   6   6        2.11        0.07      2.59 o 
  -7   6   6        0.25        0.25      3.67 o 
  -6   6   6       16.99       20.81      5.37 o 
  -5   6   6       25.75       15.99      3.95 o 
  -4   6   6       52.07       49.27      5.19 o 
  -3   6   6       56.66       61.62      3.94 o 
  -2   6   6        0.06       -0.14      0.67 o 
  -1   6   6       44.02       47.90      4.30 o 
   0   6   6       21.67       10.62      5.26 o 
   1   6   6       79.10       72.16      6.96 o 
   2   6   6       14.60       15.92      4.70 o 
   3   6   6        6.75        4.08      1.85 o 
   4   6   6        2.47        2.04      0.95 o 
   5   6   6        0.24       -1.07      3.29 o 
  -7   7   6        3.96        5.48      0.88 o 
  -6   7   6        0.18       -1.74      1.74 o 
  -5   7   6       25.48       22.13      3.41 o 
  -4   7   6        0.24        1.63      0.83 o 
  -3   7   6      213.27      189.29     17.19 o 
  -2   7   6       76.87       66.31      4.87 o 
  -1   7   6      256.29      236.06     21.34 o 
   0   7   6       20.75       23.41      6.29 o 
   1   7   6      168.02      162.90     39.03 o 
   2   7   6       25.37       34.20      6.43 o 
   3   7   6       67.95       70.96     21.08 o 
   4   7   6        1.73       -1.84      5.30 o 
  -6   8   6        0.33       -0.40      1.55 o 
  -5   8   6        1.95        3.83      2.22 o 
  -4   8   6        9.23        2.31      1.82 o 
  -3   8   6        5.57        7.97      4.05 o 
  -2   8   6        0.01       -1.38      1.39 o 
  -1   8   6        0.03       -0.66      1.02 o 
   0   8   6        3.09        3.59      1.83 o 
   1   8   6        0.01       -1.01      1.01 o 
   2   8   6        0.21       -0.50      1.60 o 
   3   8   6        5.75        7.36      2.73 o 
  -5   9   6       10.72       13.42      3.63 o 
  -4   9   6        0.06       -0.53      0.53 o 
  -3   9   6        0.43        0.47      0.97 o 
  -2   9   6        3.36       -0.84      2.89 o 
  -1   9   6        6.77        7.93      3.07 o 
   0   9   6        0.81        0.90      1.98 o 
   1   9   6        2.05        3.38      1.14 o 
   2   9   6        0.04       -0.92      1.24 o 
  -3  10   6        1.68        5.76      5.98 o 
  -2  10   6        7.22       14.69      6.10 o 
  -1  10   6        0.15       -0.97      2.49 o 
   0  10   6       13.72       26.92     13.20 o 
   0 -11   7        0.87       -0.87      2.73 o 
   1 -11   7        0.27       -1.75      1.75 o 
   2 -11   7        0.16        3.96      3.90 o 
  -3 -10   7        2.04       -3.56      4.56 o 
  -2 -10   7        0.57       -0.62      1.71 o 
  -1 -10   7        0.14        0.51      4.09 o 
   0 -10   7        8.63       16.30      5.84 o 
   1 -10   7        8.76       14.24      4.15 o 
   2 -10   7        7.99       11.43      4.39 o 
   3 -10   7        6.96        3.50      2.60 o 
   4 -10   7        3.80        7.37      4.33 o 
  -4  -9   7        1.23       -2.43      3.55 o 
  -3  -9   7        1.89        2.50      2.78 o 
  -2  -9   7        5.50        1.65      7.13 o 
  -1  -9   7        9.54       17.45      4.13 o 
   0  -9   7        8.00        5.92      3.50 o 
   1  -9   7        4.24        4.68      2.55 o 
   2  -9   7        2.00        4.21      1.75 o 
   3  -9   7        5.64        8.61      3.06 o 
   4  -9   7        0.44       -0.10      1.72 o 
   5  -9   7        0.70        0.07      2.86 o 
  -5  -8   7       15.22       11.46      3.59 o 
  -4  -8   7        0.12       -0.51      1.83 o 
  -3  -8   7       41.62       41.94      6.79 o 
  -2  -8   7        0.03        0.95      1.19 o 
  -1  -8   7       30.08       30.70      5.13 o 
   0  -8   7        6.17        3.50      2.62 o 
   1  -8   7       98.16       86.72     12.41 o 
   2  -8   7        5.73        5.51      2.45 o 
   3  -8   7       11.44       11.00      3.17 o 
   4  -8   7        0.01        2.86      1.33 o 
   5  -8   7       11.46       15.37      4.12 o 
   6  -8   7        3.01        4.11      2.82 o 
  -6  -7   7        0.82       -2.82      2.82 o 
  -5  -7   7        0.12       -1.22      1.22 o 
  -4  -7   7        0.11       -2.09      2.41 o 
  -3  -7   7        7.71        6.78      3.30 o 
  -2  -7   7        1.79       -1.12      1.12 o 
  -1  -7   7        2.12        1.88      2.55 o 
   0  -7   7        0.05        0.06      0.87 o 
   1  -7   7        8.14        3.81      3.06 o 
   2  -7   7        0.30       -1.24      1.51 o 
   3  -7   7        4.86        3.84      1.73 o 
   4  -7   7        9.65       10.89      3.13 o 
   5  -7   7        2.27        1.97      1.14 o 
   6  -7   7        1.54        3.16      1.76 o 
  -6  -6   7        0.20       -0.75      2.81 o 
  -5  -6   7        0.00       -1.46      1.46 o 
  -4  -6   7        1.93       -0.33      1.13 o 
  -3  -6   7        4.46        4.70      2.01 o 
  -2  -6   7       31.90       41.78      8.83 o 
  -1  -6   7        8.27        5.63      2.36 o 
   0  -6   7        0.68        3.16      1.83 o 
   1  -6   7       19.64       18.99      3.59 o 
   2  -6   7        3.38        3.18      2.05 o 
   3  -6   7        8.90       15.16      2.83 o 
   4  -6   7        8.45       11.22      2.69 o 
   5  -6   7        1.27       -0.13      1.28 o 
   6  -6   7        1.74        1.81      1.31 o 
   7  -6   7        1.36        0.37      3.00 o 
  -7  -5   7        0.00        1.67      2.52 o 
  -6  -5   7        3.42        6.70      3.15 o 
  -5  -5   7        0.13        0.19      1.57 o 
  -4  -5   7       14.47       16.64      3.07 o 
  -3  -5   7      100.40      111.93     12.79 o 
  -2  -5   7       72.11       66.17      5.68 o 
  -1  -5   7       33.91       47.22      6.00 o 
   0  -5   7      197.29      221.12     12.27 o 
   1  -5   7        1.04        2.32      1.50 o 
   2  -5   7      149.33      154.63     14.52 o 
   3  -5   7      238.34      246.72     28.29 o 
   4  -5   7       37.60       44.83      5.25 o 
   5  -5   7       64.66       58.10      7.08 o 
   6  -5   7       13.35       14.07      4.01 o 
   7  -5   7        7.80        4.37      2.02 o 
  -7  -4   7        0.06       -1.08      2.12 o 
  -6  -4   7       11.33       11.55      4.30 o 
  -5  -4   7        1.48        1.19      1.50 o 
  -4  -4   7        5.26        4.44      2.92 o 
  -3  -4   7       41.29       37.21     11.86 o 
  -2  -4   7        2.90        0.91      1.56 o 
  -1  -4   7      117.41      103.31      4.89 o 
   0  -4   7     1018.83     1064.58     49.49 o 
   1  -4   7      241.40      250.23     11.94 o 
   2  -4   7       45.96       41.13      5.23 o 
   3  -4   7        4.11        3.35      1.33 o 
   4  -4   7        5.80        3.60      1.28 o 
   5  -4   7        2.92        6.00      2.12 o 
   6  -4   7        0.23        0.52      0.58 o 
   7  -4   7        2.01       -0.30      1.41 o 
  -8  -3   7        0.57       -0.99      1.70 o 
  -7  -3   7        1.06       -0.33      1.08 o 
  -6  -3   7        9.05       10.93      2.68 o 
  -5  -3   7        0.47       -0.34      1.66 o 
  -4  -3   7       41.24       36.97      4.78 o 
  -3  -3   7       16.01       17.11      2.85 o 
  -2  -3   7       72.80       48.69      7.46 o 
  -1  -3   7        5.20        6.78      1.07 o 
   0  -3   7      413.97      426.70     13.72 o 
   1  -3   7      183.06      179.96     12.66 o 
   2  -3   7        8.50        8.82      2.13 o 
   3  -3   7        1.50        0.89      1.13 o 
   4  -3   7        9.07        4.52      1.97 o 
   5  -3   7        6.36        8.07      2.34 o 
   6  -3   7        0.85        1.40      1.13 o 
   7  -3   7        0.33       -0.94      0.94 o 
  -8  -2   7        1.06       -0.36      2.43 o 
  -7  -2   7        0.80       -1.95      2.63 o 
  -6  -2   7       14.02       18.28      4.60 o 
  -5  -2   7        6.14        4.77      1.87 o 
  -4  -2   7        3.35        4.00      1.50 o 
  -3  -2   7        7.45        5.71      1.46 o 
  -2  -2   7        0.73        0.76      1.02 o 
  -1  -2   7       30.64       29.01      2.79 o 
   0  -2   7       29.68       31.57      3.09 o 
   1  -2   7        0.45       -0.61      0.78 o 
   2  -2   7        3.27        1.00      1.15 o 
   3  -2   7       76.83       84.12      4.80 o 
   4  -2   7        2.62        2.03      1.21 o 
   5  -2   7        9.07       15.46      3.46 o 
   6  -2   7        0.72       -0.90      0.90 o 
   7  -2   7        1.83        0.69      2.83 o 
  -8  -1   7        0.99       -0.76      2.46 o 
  -7  -1   7        0.06        3.34      3.28 o 
  -6  -1   7       30.64       35.61      4.31 o 
  -5  -1   7        4.06        4.77      2.09 o 
  -4  -1   7      140.06      136.33      7.53 o 
  -3  -1   7        0.52        1.05      0.78 o 
  -2  -1   7       47.30       46.46      3.09 o 
  -1  -1   7      573.11      573.86     19.76 o 
   0  -1   7      174.67      153.37      9.79 o 
   1  -1   7      336.58      358.04     11.52 o 
   2  -1   7       52.25       44.65      4.85 o 
   3  -1   7       16.74       23.50      2.99 o 
   4  -1   7       24.01       25.81      4.28 o 
   5  -1   7       13.99        8.85      4.61 o 
   6  -1   7        0.35        1.39      2.40 o 
   7  -1   7        3.01        4.55      2.08 o 
  -8   0   7        6.03        4.43      3.01 o 
  -7   0   7       17.49       17.80      2.97 o 
  -6   0   7        5.68        8.28      3.00 o 
  -5   0   7       52.52       46.11      7.54 o 
  -4   0   7      507.78      530.45     28.92 o 
  -3   0   7      140.08      150.04      6.96 o 
  -2   0   7     1659.01     1775.46     55.86 o 
  -1   0   7      247.70      287.63      9.04 o 
   0   0   7     1015.58     1123.65     35.20 o 
   1   0   7      248.74      279.12      9.03 o 
   2   0   7      882.00      921.93     42.40 o 
   3   0   7        1.72       -0.59      1.14 o 
   4   0   7       74.64       73.53      8.01 o 
   5   0   7        0.07        0.24      2.30 o 
   6   0   7        0.64        2.99      1.59 o 
   7   0   7        1.24        1.40      1.43 o 
  -8   1   7        0.35       -0.52      2.17 o 
  -7   1   7        0.03        0.11      1.59 o 
  -6   1   7       24.11       23.82      4.26 o 
  -5   1   7        8.23        9.77      2.07 o 
  -4   1   7       39.47       33.35      4.27 o 
  -3   1   7      313.51      369.27     17.12 o 
  -2   1   7       97.01       84.37      5.41 o 
  -1   1   7       44.62       42.65      2.74 o 
   0   1   7      304.31      330.75     10.38 o 
   1   1   7      615.38      662.01     20.88 o 
   2   1   7      170.12      171.13      7.95 o 
   3   1   7       15.41       14.54      2.92 o 
   4   1   7        7.82       11.22      3.12 o 
   5   1   7       10.50       15.34      3.18 o 
   6   1   7        3.16        2.59      2.35 o 
   7   1   7        0.01       -0.99      0.99 o 
  -8   2   7        0.02       -1.45      1.45 o 
  -7   2   7        2.22        1.59      1.14 o 
  -6   2   7        9.74       10.35      2.81 o 
  -5   2   7        0.34        1.51      0.77 o 
  -4   2   7        3.17        1.01      1.71 o 
  -3   2   7       55.61       53.33      6.46 o 
  -2   2   7      270.48      273.50     12.60 o 
  -1   2   7       17.16       15.63      2.37 o 
   0   2   7      354.52      366.56     11.50 o 
   1   2   7        2.60        2.86      0.78 o 
   2   2   7       89.62       84.06      4.70 o 
   3   2   7       79.68       77.25      8.80 o 
   4   2   7      173.31      166.14     12.92 o 
   5   2   7       17.53       16.44      2.72 o 
   6   2   7       13.41       18.62      4.92 o 
  -8   3   7        2.64       -2.69      5.14 o 
  -7   3   7        8.52        9.83      2.72 o 
  -6   3   7        4.76        5.67      2.18 o 
  -5   3   7      110.82      108.75      7.63 o 
  -4   3   7       12.22       13.46      2.64 o 
  -3   3   7       31.91       28.39      3.99 o 
  -2   3   7       67.35       71.24      7.86 o 
  -1   3   7        0.32       -0.04      0.57 o 
   0   3   7      221.91      232.08     13.12 o 
   1   3   7        1.53        3.38      1.21 o 
   2   3   7       71.44       64.00      5.42 o 
   3   3   7        2.43        3.20      1.42 o 
   4   3   7        5.31        5.46      1.80 o 
   5   3   7       13.42       22.27      4.18 o 
   6   3   7        7.93       11.25      4.24 o 
  -8   4   7        0.37        4.80      2.86 o 
  -7   4   7       47.32       53.97     14.36 o 
  -6   4   7        2.05        1.10      0.94 o 
  -5   4   7      282.13      286.29     24.42 o 
  -4   4   7       22.41       30.22      5.07 o 
  -3   4   7      212.64      212.65     17.94 o 
  -2   4   7       14.23       16.08      2.46 o 
  -1   4   7       19.03       21.05      3.27 o 
   0   4   7       54.87       62.11      6.85 o 
   1   4   7       26.87        7.94     12.54 o 
   2   4   7       98.52       92.61      6.22 o 
   3   4   7        0.86       -0.74      1.39 o 
   4   4   7        7.14       11.29      2.81 o 
   5   4   7        5.49        7.26      2.51 o 
   6   4   7        0.49        0.71      1.21 o 
  -8   5   7       23.18       39.55     10.45 o 
  -7   5   7       23.82       31.98      7.81 o 
  -6   5   7       47.15       52.15      9.10 o 
  -5   5   7       51.72       55.81      4.53 o 
  -4   5   7       70.19       67.38      5.77 o 
  -3   5   7      599.92      628.08     71.68 o 
  -2   5   7      504.62      526.32     54.77 o 
  -1   5   7      574.96      628.70     80.18 o 
   0   5   7       38.35       40.87      8.42 o 
   1   5   7       31.15       35.83      8.17 o 
   2   5   7        0.25       -1.26      1.26 o 
   3   5   7        8.76       11.07      3.26 o 
   4   5   7        0.83       -1.72      2.15 o 
   5   5   7        3.64        3.11      1.94 o 
  -7   6   7        9.58       12.59      4.08 o 
  -6   6   7        0.40       -2.54      2.54 o 
  -5   6   7       51.67       46.30      7.94 o 
  -4   6   7        0.14       -0.80      0.80 o 
  -3   6   7      135.04      135.09     11.58 o 
  -2   6   7      204.41      219.59     17.16 o 
  -1   6   7      280.89      313.41     28.10 o 
   0   6   7        0.81       -0.87      0.87 o 
   1   6   7      104.04      111.47     10.14 o 
   2   6   7        3.99        5.53      2.44 o 
   3   6   7       50.18       75.60     27.60 o 
   4   6   7        2.83        2.33      2.40 o 
  -7   7   7        1.12       -3.44      3.86 o 
  -6   7   7        0.11       -1.37      1.37 o 
  -5   7   7        1.13       -0.19      0.88 o 
  -4   7   7        0.53       -1.35      1.35 o 
  -3   7   7        2.58        0.02      0.83 o 
  -2   7   7       31.71       30.01      6.57 o 
  -1   7   7        1.31        0.49      0.88 o 
   0   7   7        0.19       -0.35      1.06 o 
   1   7   7       23.57       30.86      5.31 o 
   2   7   7        0.38       -0.96      0.96 o 
   3   7   7        1.56        3.58      4.16 o 
  -6   8   7        0.08       -1.00      1.00 o 
  -5   8   7        1.34       -0.71      0.71 o 
  -4   8   7        1.11        0.67      1.00 o 
  -3   8   7        0.34       -0.62      0.63 o 
  -2   8   7        0.39       -0.60      0.60 o 
  -1   8   7        2.55        2.86      0.84 o 
   0   8   7        0.59       -1.45      1.99 o 
   1   8   7        2.49        5.63      2.77 o 
   2   8   7        3.24        3.12      1.13 o 
  -5   9   7        0.21       -1.04      1.04 o 
  -4   9   7        0.00       -0.01      0.59 o 
  -3   9   7        3.56        3.19      1.72 o 
  -2   9   7        2.01       -0.37      1.58 o 
  -1   9   7        3.12        0.58      2.18 o 
   0   9   7        1.87        2.56      1.12 o 
   1   9   7        0.00       -1.53      3.21 o 
  -2  10   7        0.21       -2.25      2.56 o 
   0 -11   8        1.74       -0.82      1.26 o 
   1 -11   8        0.06        0.34      1.82 o 
   2 -11   8        0.13       -2.14      2.43 o 
  -2 -10   8        0.23       -1.28      1.87 o 
  -1 -10   8        0.26       -2.51      3.58 o 
   0 -10   8        1.37        2.80      2.99 o 
   1 -10   8        0.41       -1.42      1.42 o 
   2 -10   8        0.00        3.16      3.41 o 
   3 -10   8        0.00        0.61      2.33 o 
   4 -10   8        3.65        3.79      2.21 o 
  -4  -9   8        0.56        1.38      3.78 o 
  -3  -9   8        1.89        2.81      3.14 o 
  -2  -9   8        5.19        7.27      4.49 o 
  -1  -9   8       15.00       23.14      6.68 o 
   0  -9   8        6.77        6.43      5.43 o 
   1  -9   8        8.47        9.32      6.15 o 
   2  -9   8        8.01       18.33      4.90 o 
   3  -9   8       29.31       26.31     10.90 o 
   4  -9   8       12.44        8.34      3.25 o 
   5  -9   8       11.23        6.52      3.34 o 
  -5  -8   8        5.44        3.71      2.52 o 
  -4  -8   8        0.01        0.80      1.85 o 
  -3  -8   8        7.79        2.26      1.67 o 
  -2  -8   8        5.56        6.62      2.65 o 
  -1  -8   8       54.14       50.56      8.58 o 
   0  -8   8        6.20        5.76      1.84 o 
   1  -8   8       64.71       64.42      8.56 o 
   2  -8   8        2.93        1.48      1.33 o 
   3  -8   8       16.39       16.94      2.70 o 
   4  -8   8        4.86        5.20      2.64 o 
   5  -8   8        0.29        0.44      2.03 o 
   6  -8   8        2.45        4.36      3.47 o 
  -5  -7   8        3.55        0.37      1.48 o 
  -4  -7   8        1.69        3.62     10.31 o 
  -3  -7   8        0.08        1.72      1.07 o 
  -2  -7   8       12.75       14.34      3.62 o 
  -1  -7   8        1.60        4.84      2.54 o 
   0  -7   8        1.23        0.93      1.39 o 
   1  -7   8        1.97        0.66      1.31 o 
   2  -7   8        0.44       -0.49      1.70 o 
   3  -7   8        3.69        3.47      2.39 o 
   4  -7   8        6.26       10.69      2.62 o 
   5  -7   8        0.17        0.06      1.25 o 
   6  -7   8        2.20        3.25      1.31 o 
  -6  -6   8        0.89       -1.05      1.70 o 
  -5  -6   8        0.29        0.90      1.58 o 
  -4  -6   8        2.04        1.12      1.86 o 
  -3  -6   8       30.36       37.27      3.93 o 
  -2  -6   8        0.12       -0.84      0.88 o 
  -1  -6   8        8.37        9.60      1.85 o 
   0  -6   8        4.90        1.04      1.36 o 
   1  -6   8        0.71       -0.78      1.22 o 
   2  -6   8        0.00        0.49      1.38 o 
   3  -6   8       16.21       21.45      4.64 o 
   4  -6   8        0.88        0.81      1.69 o 
   5  -6   8        3.15        3.14      2.03 o 
   6  -6   8        0.08       -0.78      2.50 o 
  -7  -5   8        1.40        2.53      2.74 o 
  -6  -5   8        0.44       -1.95      1.95 o 
  -5  -5   8        1.07       -0.98      2.40 o 
  -4  -5   8        2.79        2.16      1.49 o 
  -3  -5   8        0.39        0.98      2.09 o 
  -2  -5   8       18.51       19.95      3.56 o 
  -1  -5   8      112.78      114.17     10.69 o 
   0  -5   8      382.30      427.57     23.31 o 
   1  -5   8      163.93      177.31     15.07 o 
   2  -5   8       12.60        5.87      2.97 o 
   3  -5   8       75.15       89.87      6.33 o 
   4  -5   8        7.62        7.19      1.85 o 
   5  -5   8       20.40       26.51      6.23 o 
   6  -5   8        0.21        0.19      1.26 o 
   7  -5   8        7.76        6.81      2.61 o 
  -7  -4   8        1.52        2.27      1.75 o 
  -6  -4   8        1.98        5.85      2.22 o 
  -5  -4   8        9.34       13.88      3.30 o 
  -4  -4   8        6.60       11.23      2.99 o 
  -3  -4   8       10.42        6.50      2.72 o 
  -2  -4   8        4.20        5.21      1.51 o 
  -1  -4   8      241.43      237.24     12.96 o 
   0  -4   8      368.58      376.39     17.41 o 
   1  -4   8      539.27      575.65     31.68 o 
   2  -4   8        4.33        3.63      1.24 o 
   3  -4   8        0.04       -0.68      1.00 o 
   4  -4   8        0.17        0.33      0.78 o 
   5  -4   8        1.06        1.09      1.59 o 
   6  -4   8        2.46        1.78      1.25 o 
   7  -4   8        0.10        2.40      3.50 o 
  -8  -3   8        2.59       11.89      8.11 o 
  -7  -3   8        3.18        3.17      1.63 o 
  -6  -3   8        0.95        1.03      1.62 o 
  -5  -3   8        0.03        2.09      1.46 o 
  -4  -3   8       19.31       23.99      3.95 o 
  -3  -3   8        5.87        4.59      3.08 o 
  -2  -3   8        0.16        0.52      1.07 o 
  -1  -3   8        0.04       -0.52      0.52 o 
   0  -3   8        9.36       12.01      2.05 o 
   1  -3   8        1.80        0.21      1.02 o 
   2  -3   8        6.33        3.23      1.97 o 
   3  -3   8       80.80       82.98      6.98 o 
   4  -3   8        0.24        0.86      0.85 o 
   5  -3   8        1.77        0.71      1.46 o 
   6  -3   8        2.31        2.30      1.30 o 
   7  -3   8        0.01        0.25      1.96 o 
  -8  -2   8        0.02        0.35      1.97 o 
  -7  -2   8       13.59       28.14      6.07 o 
  -6  -2   8        6.01        1.86      2.09 o 
  -5  -2   8       16.06       15.74      2.95 o 
  -4  -2   8       16.84       20.20      3.65 o 
  -3  -2   8        0.02       -0.64      0.64 o 
  -2  -2   8        6.90        9.55      1.84 o 
  -1  -2   8       39.52       35.35      2.78 o 
   0  -2   8       69.99       61.79      3.98 o 
   1  -2   8        0.42        0.34      0.81 o 
   2  -2   8       24.80       27.20      3.47 o 
   3  -2   8       19.39       25.15      4.55 o 
   4  -2   8        3.94        3.49      1.54 o 
   5  -2   8        0.15       -0.71      0.71 o 
   6  -2   8        0.00       -1.05      1.05 o 
   7  -2   8        0.19        1.72      3.29 o 
  -8  -1   8        5.31        5.95      1.22 o 
  -7  -1   8        2.30       -0.18      1.75 o 
  -6  -1   8       81.13       71.61      8.73 o 
  -5  -1   8       35.77       38.55      4.87 o 
  -4  -1   8        6.78        5.95      1.81 o 
  -3  -1   8       19.24       22.94      2.85 o 
  -2  -1   8        1.69        0.71      1.10 o 
  -1  -1   8       91.10       80.55      5.71 o 
   0  -1   8       44.97       41.52      2.95 o 
   1  -1   8       19.65       27.00      2.95 o 
   2  -1   8       27.93       25.00      3.16 o 
   3  -1   8       71.92       75.55      6.38 o 
   4  -1   8        1.77        1.63      1.36 o 
   5  -1   8       19.22       18.34      4.53 o 
   6  -1   8        6.83        9.81      3.27 o 
   7  -1   8        1.26       -1.82      1.82 o 
  -8   0   8        1.69        7.59      2.38 o 
  -7   0   8       13.78       18.05      3.34 o 
  -6   0   8        0.11       -0.04      1.27 o 
  -5   0   8       78.06       85.87      8.92 o 
  -4   0   8        1.57        0.23      0.71 o 
  -3   0   8        1.20        1.84      1.10 o 
  -2   0   8        3.71        8.18      1.78 o 
  -1   0   8      414.01      455.08     14.29 o 
   0   0   8      112.24      128.38      8.21 o 
   1   0   8       17.79       19.87      2.42 o 
   2   0   8      113.07      107.90      5.97 o 
   3   0   8       32.30       31.14      5.74 o 
   4   0   8        0.55       -0.37      1.46 o 
   5   0   8       39.84       39.08      6.58 o 
   6   0   8        5.09        4.96      2.07 o 
   7   0   8        1.61        2.18      3.08 o 
  -8   1   8        0.35        2.41      3.47 o 
  -7   1   8        2.80        1.74      1.28 o 
  -6   1   8       11.89       10.19      2.81 o 
  -5   1   8       23.55       24.07      4.43 o 
  -4   1   8       72.50       73.33      6.19 o 
  -3   1   8       65.66       69.24      7.61 o 
  -2   1   8        6.23       15.64      2.32 o 
  -1   1   8      191.55      224.91      8.81 o 
   0   1   8        1.02        3.44      1.33 o 
   1   1   8      138.72      139.24      6.47 o 
   2   1   8        8.96        8.98      2.64 o 
   3   1   8       17.42       21.19      3.54 o 
   4   1   8       57.74       62.10      5.53 o 
   5   1   8        3.78        3.06      1.59 o 
   6   1   8        2.24        4.47      2.17 o 
  -8   2   8        0.01       -0.06      1.35 o 
  -7   2   8        9.63       15.44      3.30 o 
  -6   2   8        3.05       -0.49      2.20 o 
  -5   2   8        0.11       -0.53      0.98 o 
  -4   2   8       14.28       16.78      3.10 o 
  -3   2   8       13.56       17.63      2.48 o 
  -2   2   8       12.90       13.19      1.92 o 
  -1   2   8       10.61       12.46      2.48 o 
   0   2   8      112.13      109.66      5.09 o 
   1   2   8       67.91       68.09      4.97 o 
   2   2   8       10.64       10.97      2.40 o 
   3   2   8       14.31       15.94      3.17 o 
   4   2   8        0.66        0.90      1.33 o 
   5   2   8        0.09       -0.82      4.58 o 
   6   2   8        2.47        2.22      2.29 o 
  -8   3   8        0.07        2.20      2.55 o 
  -7   3   8       27.66       31.29      6.65 o 
  -6   3   8        1.24        1.63      1.18 o 
  -5   3   8       36.88       49.28      5.94 o 
  -4   3   8        5.80        6.77      2.22 o 
  -3   3   8      174.64      169.63     14.28 o 
  -2   3   8        4.51        6.00      1.45 o 
  -1   3   8      293.74      297.43     19.75 o 
   0   3   8        9.98        9.39      2.49 o 
   1   3   8       34.76       29.69      7.29 o 
   2   3   8       66.27       63.63      8.17 o 
   3   3   8        1.14        1.96      1.23 o 
   4   3   8        4.34        5.71      2.27 o 
   5   3   8        0.01        0.32      0.86 o 
   6   3   8        0.31       -1.35      1.58 o 
  -8   4   8        4.30       -3.14      5.52 o 
  -7   4   8       13.41        8.38      6.11 o 
  -6   4   8       42.73       32.28      6.01 o 
  -5   4   8      136.26      142.70     10.61 o 
  -4   4   8      156.24      149.45      9.47 o 
  -3   4   8      119.07      121.71     12.68 o 
  -2   4   8        1.79        3.56      1.21 o 
  -1   4   8      204.88      218.70     22.49 o 
   0   4   8      145.93      136.65     15.46 o 
   1   4   8      239.05      278.12     35.48 o 
   2   4   8      120.09      109.30     10.39 o 
   3   4   8       62.36       61.64      7.45 o 
   4   4   8       16.82       21.71      4.60 o 
   5   4   8        1.20        1.39      1.86 o 
  -8   5   8       19.85       27.17      8.15 o 
  -7   5   8        3.40        2.53      1.95 o 
  -6   5   8      139.04      167.84     58.43 o 
  -5   5   8       53.08       53.14      6.41 o 
  -4   5   8      319.87      341.32     29.23 o 
  -3   5   8       64.45       63.83      4.09 o 
  -2   5   8       36.67       40.22      5.14 o 
  -1   5   8       42.68       52.42      4.95 o 
   0   5   8      299.95      344.00     26.79 o 
   1   5   8      210.10      218.33     20.77 o 
   2   5   8      162.95      166.93     24.70 o 
   3   5   8       37.02       28.22      7.72 o 
   4   5   8       11.16       14.33      4.60 o 
   5   5   8        6.03        6.32      4.90 o 
  -7   6   8        1.21       -0.03      1.52 o 
  -6   6   8        8.37        9.13      3.04 o 
  -5   6   8        0.21       -0.15      0.95 o 
  -4   6   8       78.03       66.92      8.13 o 
  -3   6   8       46.72       47.65      3.52 o 
  -2   6   8      267.04      298.94     26.95 o 
  -1   6   8       53.41       51.84      4.78 o 
   0   6   8      197.91      218.82     19.85 o 
   1   6   8       14.89       13.33      3.81 o 
   2   6   8       90.81       92.29     17.29 o 
   3   6   8        0.56        2.19      2.32 o 
   4   6   8       16.56       27.10      7.27 o 
  -7   7   8        0.01       -3.04      3.04 o 
  -6   7   8        0.06        0.03      1.19 o 
  -5   7   8        0.35       -0.85      0.91 o 
  -4   7   8        7.91        3.42      2.10 o 
  -3   7   8        2.99        6.35      1.94 o 
  -2   7   8       40.03       36.00      8.13 o 
  -1   7   8        4.54        1.58      2.46 o 
   0   7   8       51.27       50.25      8.80 o 
   1   7   8        8.14       11.73      3.84 o 
   2   7   8       35.42       37.48     14.02 o 
   3   7   8        3.93       12.65      3.95 o 
  -6   8   8       10.19       19.51      6.19 o 
  -5   8   8        0.30        0.17      0.81 o 
  -4   8   8        1.69        1.16      1.13 o 
  -3   8   8        0.42       -0.51      2.11 o 
  -2   8   8        2.69        1.28      0.89 o 
  -1   8   8        0.16       -2.76      2.76 o 
   0   8   8        0.76       -1.02      1.02 o 
   1   8   8        1.43        2.05      2.27 o 
   2   8   8        5.03        5.32      2.36 o 
  -4   9   8        5.66        7.99      3.24 o 
  -3   9   8        0.26        0.69      1.41 o 
  -2   9   8        5.77        7.16      2.76 o 
  -1   9   8        7.08        4.82      3.79 o 
   0   9   8        0.07       -0.54      0.88 o 
  -2 -10   9        0.11       -3.30      3.56 o 
  -1 -10   9        2.06        0.97      2.05 o 
   0 -10   9        0.59        5.55      2.97 o 
   1 -10   9        0.82       -0.18      2.86 o 
   2 -10   9        0.12        3.88      2.20 o 
   3 -10   9        0.96       -1.15      3.83 o 
  -3  -9   9        7.35        7.30      2.78 o 
  -2  -9   9        0.68       -2.16      2.16 o 
  -1  -9   9       12.33        7.76      3.72 o 
   0  -9   9        1.21       -0.18      2.08 o 
   1  -9   9       10.28        2.12      3.25 o 
   2  -9   9        5.92       -0.96      4.08 o 
   3  -9   9       16.33        8.62      3.07 o 
   4  -9   9        1.77        2.55      3.15 o 
   5  -9   9        4.41        1.21      2.32 o 
  -5  -8   9        0.12       -1.79      1.79 o 
  -4  -8   9        2.48       -2.01      2.39 o 
  -3  -8   9        3.29        0.28      1.48 o 
  -2  -8   9        9.39       12.64      3.69 o 
  -1  -8   9       11.40       13.87      3.85 o 
   0  -8   9        0.29       -0.31      0.72 o 
   1  -8   9        5.25        3.10      1.68 o 
   2  -8   9        1.27       -0.89      1.36 o 
   3  -8   9       13.58       14.27      4.03 o 
   4  -8   9        0.05       -0.86      0.86 o 
   5  -8   9        0.97        0.24      0.99 o 
  -5  -7   9        0.48        1.04      4.04 o 
  -4  -7   9       13.75       15.85      4.35 o 
  -3  -7   9        6.88       10.19      2.70 o 
  -2  -7   9       43.09       45.21      5.44 o 
  -1  -7   9        0.19        1.72      1.29 o 
   0  -7   9       21.11       19.73      4.46 o 
   1  -7   9        2.18        2.15      1.27 o 
   2  -7   9       16.89       22.53      5.20 o 
   3  -7   9        0.42       -0.16      1.85 o 
   4  -7   9        1.49       -0.82      0.88 o 
   5  -7   9        2.73        0.37      3.24 o 
   6  -7   9        1.49       -0.36      1.38 o 
  -6  -6   9        0.51        0.48      3.03 o 
  -5  -6   9        3.86        0.39      3.05 o 
  -4  -6   9        0.00       -1.27      1.71 o 
  -3  -6   9       14.52       19.64      4.43 o 
  -2  -6   9        1.62        0.26      1.58 o 
  -1  -6   9       42.58       47.16      4.37 o 
   0  -6   9      169.64      183.89     11.98 o 
   1  -6   9        7.60       12.10      2.67 o 
   2  -6   9        7.43       11.39      2.49 o 
   3  -6   9       10.39       13.34      3.37 o 
   4  -6   9        9.96       12.97      3.26 o 
   5  -6   9        0.31       -0.16      1.90 o 
   6  -6   9        1.55        0.25      1.62 o 
  -7  -5   9        1.04       -0.44      2.68 o 
  -6  -5   9        0.24       -1.91      2.15 o 
  -5  -5   9        4.32       10.27      2.37 o 
  -4  -5   9        2.29        2.84      4.46 o 
  -3  -5   9        0.28        0.13      1.10 o 
  -2  -5   9        3.44        1.62      3.10 o 
  -1  -5   9       94.63       91.74      9.70 o 
   0  -5   9       51.10       54.09      4.56 o 
   1  -5   9      281.43      314.80     32.88 o 
   2  -5   9        0.41       -0.60      0.70 o 
   3  -5   9        6.76       10.13      2.57 o 
   4  -5   9        0.14       -0.68      0.68 o 
   5  -5   9        0.16        0.36      0.86 o 
   6  -5   9        2.29        0.95      2.01 o 
  -7  -4   9        6.48       11.88      2.83 o 
  -6  -4   9        3.84        2.08      1.92 o 
  -5  -4   9       49.93       54.58      6.74 o 
  -4  -4   9        0.01       -0.57      1.65 o 
  -3  -4   9      186.65      170.83     17.85 o 
  -2  -4   9        0.32       -0.11      0.66 o 
  -1  -4   9       59.97       61.62      6.04 o 
   0  -4   9       77.33       85.79      5.20 o 
   1  -4   9        9.22        8.69      2.28 o 
   2  -4   9        6.03        9.03      2.26 o 
   3  -4   9       58.77       63.61      4.92 o 
   4  -4   9        0.05       -2.37      2.58 o 
   5  -4   9        1.31        1.97      1.83 o 
   6  -4   9        3.63        6.92      2.40 o 
   7  -4   9        0.06       -1.51      1.51 o 
  -7  -3   9        2.90        3.86      3.56 o 
  -6  -3   9        3.08        3.98      4.49 o 
  -5  -3   9        0.35       -1.20      1.20 o 
  -4  -3   9       35.63       32.75      7.32 o 
  -3  -3   9       28.83       28.76      5.27 o 
  -2  -3   9      140.30      122.93      6.81 o 
  -1  -3   9       18.68       19.81      2.53 o 
   0  -3   9      203.41      183.45      9.96 o 
   1  -3   9       10.79        5.98      1.78 o 
   2  -3   9       24.98       21.92      4.38 o 
   3  -3   9       12.30       19.64      3.27 o 
   4  -3   9        1.58       -0.19      2.15 o 
   5  -3   9        0.33        2.08      1.52 o 
   6  -3   9        0.04       -0.86      0.86 o 
   7  -3   9        0.88       -1.49      1.49 o 
  -8  -2   9        4.86       11.16      3.08 o 
  -7  -2   9        9.72       12.47      3.90 o 
  -6  -2   9        0.53       -0.08      0.97 o 
  -5  -2   9       61.29       66.01      5.26 o 
  -4  -2   9       53.50       58.04      7.31 o 
  -3  -2   9        1.73        1.61      0.93 o 
  -2  -2   9        0.21        0.74      0.81 o 
  -1  -2   9        1.77        0.18      1.59 o 
   0  -2   9      101.50      104.77      6.07 o 
   1  -2   9        9.39        4.76      1.36 o 
   2  -2   9       17.16       17.77      3.97 o 
   3  -2   9        0.19       -0.12      1.64 o 
   4  -2   9        3.20        2.54      1.38 o 
   5  -2   9        0.05       -1.26      1.26 o 
   6  -2   9        8.83       11.48      3.28 o 
   7  -2   9        0.00        0.73      1.22 o 
  -8  -1   9        0.36        0.39      2.32 o 
  -7  -1   9        1.20        0.28      2.20 o 
  -6  -1   9        0.25       -0.77      2.31 o 
  -5  -1   9        9.71       14.33      2.82 o 
  -4  -1   9        2.93        2.26      1.00 o 
  -3  -1   9      392.59      440.53     23.98 o 
  -2  -1   9        4.02        4.43      1.64 o 
  -1  -1   9       68.34       72.35      7.96 o 
   0  -1   9       66.59       64.29      7.06 o 
   1  -1   9      156.09      169.63      9.29 o 
   2  -1   9       47.51       50.56      5.01 o 
   3  -1   9       72.29       68.48      7.17 o 
   4  -1   9      106.06      106.40      8.43 o 
   5  -1   9        0.31       -0.04      1.27 o 
   6  -1   9       11.59       12.94      3.63 o 
   7  -1   9        0.16        3.71      3.96 o 
  -8   0   9        0.24        2.26      2.56 o 
  -7   0   9        0.32        2.41      1.39 o 
  -6   0   9        7.85        6.14      2.39 o 
  -5   0   9       12.48       11.50      2.51 o 
  -4   0   9        0.52       -0.50      1.01 o 
  -3   0   9        6.45        6.01      1.64 o 
  -2   0   9        6.88       11.72      2.31 o 
  -1   0   9       54.13       49.81      5.46 o 
   0   0   9        4.96        4.59      1.13 o 
   1   0   9       12.61       11.64      2.33 o 
   2   0   9       17.22       15.75      2.90 o 
   3   0   9       33.19       40.96      5.15 o 
   4   0   9       20.30       21.29      4.88 o 
   5   0   9       13.29       16.60      3.09 o 
   6   0   9        1.87        1.09      1.88 o 
  -8   1   9        0.49       -0.31      1.34 o 
  -7   1   9        1.72        0.05      1.30 o 
  -6   1   9        0.00       -0.21      1.72 o 
  -5   1   9        5.99        6.37      1.74 o 
  -4   1   9        8.41        4.60      2.16 o 
  -3   1   9       11.80       15.28      2.42 o 
  -2   1   9      179.66      164.44      9.01 o 
  -1   1   9      121.81      114.37      5.37 o 
   0   1   9      223.93      216.47     11.90 o 
   1   1   9        1.72        1.09      1.54 o 
   2   1   9        7.84        6.44      2.21 o 
   3   1   9        9.71       16.84      3.40 o 
   4   1   9        2.05        0.20      1.18 o 
   5   1   9        5.70        4.79      1.50 o 
   6   1   9        0.03       -1.06      1.06 o 
  -8   2   9        1.06       -0.32      1.12 o 
  -7   2   9        3.60       -0.16      3.10 o 
  -6   2   9       24.01       27.59      5.21 o 
  -5   2   9       20.86       20.71      3.51 o 
  -4   2   9       67.08       65.96      6.87 o 
  -3   2   9        1.29        1.38      0.80 o 
  -2   2   9       53.60       61.09      6.11 o 
  -1   2   9       64.74       70.87      5.22 o 
   0   2   9       17.84       17.61      2.23 o 
   1   2   9       38.66       41.74      5.16 o 
   2   2   9       29.48       28.76      5.86 o 
   3   2   9        4.08        5.78      2.34 o 
   4   2   9        1.02       -1.96      1.96 o 
   5   2   9        0.00        0.25      1.62 o 
   6   2   9        0.13       -0.70      1.05 o 
  -8   3   9        5.53        2.73      8.62 o 
  -7   3   9        3.47        1.34      2.56 o 
  -6   3   9       41.45       41.74      6.97 o 
  -5   3   9        5.35        3.58      2.08 o 
  -4   3   9      149.34      146.75      9.42 o 
  -3   3   9       13.65       12.94      2.15 o 
  -2   3   9        5.69        4.39      1.52 o 
  -1   3   9       81.91       69.05      5.86 o 
   0   3   9        5.38        6.22      2.75 o 
   1   3   9       68.78       69.03      9.57 o 
   2   3   9        0.93        0.68      0.96 o 
   3   3   9       26.61       27.39      5.20 o 
   4   3   9        6.09        5.04      3.08 o 
   5   3   9        0.33        0.54      1.30 o 
  -8   4   9       37.43       46.23     15.09 o 
  -7   4   9        8.37       12.15      3.37 o 
  -6   4   9      170.60      152.05     28.51 o 
  -5   4   9        1.24        0.96      1.37 o 
  -4   4   9      617.30      674.44     72.84 o 
  -3   4   9       10.29       13.51      3.24 o 
  -2   4   9     1779.72     1681.96    267.29 o 
  -1   4   9       22.28       27.65      5.68 o 
   0   4   9      744.51      845.22     91.50 o 
   1   4   9      115.06      113.73     10.91 o 
   2   4   9      168.79      195.15     17.70 o 
   3   4   9       18.41       19.73      3.13 o 
   4   4   9       56.10       32.41     12.66 o 
   5   4   9        2.50       -0.80      0.80 o 
  -7   5   9        6.32        9.99      3.27 o 
  -6   5   9        0.08       -0.62      1.67 o 
  -5   5   9       32.33       38.73      7.20 o 
  -4   5   9        2.03        2.20      1.28 o 
  -3   5   9       23.32       24.17      4.31 o 
  -2   5   9       58.19       58.62      4.93 o 
  -1   5   9       69.32       69.28      6.68 o 
   0   5   9       21.55       25.56      5.60 o 
   1   5   9        5.80        2.38      1.54 o 
   2   5   9        2.96        3.18      2.29 o 
   3   5   9        2.22       -0.92      2.86 o 
   4   5   9        2.18        5.91      2.60 o 
  -7   6   9        0.23       -1.03      2.68 o 
  -6   6   9        0.62       -1.47      1.47 o 
  -5   6   9        0.37        0.25      0.76 o 
  -4   6   9        1.24        0.94      0.89 o 
  -3   6   9        7.28       12.07      3.11 o 
  -2   6   9        0.02        1.27      4.36 o 
  -1   6   9        2.53        3.78      1.91 o 
   0   6   9       34.71       41.67      9.29 o 
   1   6   9        0.00       -1.42      1.84 o 
   2   6   9       23.03       33.26      9.11 o 
   3   6   9        0.37        3.37      1.83 o 
  -6   7   9        0.08       -1.18      1.18 o 
  -5   7   9       11.53       13.27      3.75 o 
  -4   7   9        2.58        2.02      0.95 o 
  -3   7   9        0.08        0.28      0.64 o 
  -2   7   9        0.14        0.16      1.57 o 
  -1   7   9        0.34        3.82      1.10 o 
   0   7   9        1.79        5.86      3.22 o 
   1   7   9        5.39       10.36      4.09 o 
   2   7   9        1.69       -1.06      1.06 o 
  -5   8   9        0.37        0.01      0.78 o 
  -4   8   9        0.07       -0.69      0.69 o 
  -3   8   9        5.94        6.87      3.44 o 
  -2   8   9        0.46       -0.72      1.38 o 
  -1   8   9        3.04        1.58      2.97 o 
   0   8   9        0.12       -1.29      1.66 o 
   1   8   9        8.46       13.00      5.06 o 
  -3   9   9       12.78       14.55      4.81 o 
  -2   9   9       14.54       14.19      4.29 o 
  -1   9   9        9.53        7.85      3.22 o 
  -2 -10  10        0.01       -1.41      2.40 o 
  -1 -10  10        6.49        5.06      4.79 o 
   0 -10  10        3.35        3.11      3.42 o 
   1 -10  10        2.29        1.30      1.82 o 
   2 -10  10        2.11        9.76      3.63 o 
   3 -10  10        3.35        1.07      3.81 o 
  -3  -9  10        9.16        5.50      3.84 o 
  -2  -9  10        1.65        4.73      2.84 o 
  -1  -9  10       12.49        7.08      5.56 o 
   0  -9  10        0.39       -1.49      1.49 o 
   1  -9  10       30.80       36.38      9.34 o 
   2  -9  10        1.45        0.92      2.80 o 
   3  -9  10       10.08        6.43      2.42 o 
   4  -9  10        0.50       -0.16      1.65 o 
  -4  -8  10        1.32        5.52      2.64 o 
  -3  -8  10        3.89        3.52      1.54 o 
  -2  -8  10        2.85        2.64      2.79 o 
  -1  -8  10        0.01        0.13      1.74 o 
   0  -8  10        0.00       -1.23      1.23 o 
   1  -8  10        1.85        2.08      1.74 o 
   2  -8  10        0.01       -1.01      1.01 o 
   3  -8  10        0.14       -0.23      0.74 o 
   4  -8  10        0.54        0.27      1.22 o 
   5  -8  10        1.38       -0.24      2.22 o 
  -5  -7  10        0.11        0.88      1.11 o 
  -4  -7  10        8.62        7.21      3.01 o 
  -3  -7  10        0.02        1.64      2.52 o 
  -2  -7  10        6.03        8.55      2.65 o 
  -1  -7  10        0.22        3.21      1.43 o 
   0  -7  10       93.27       84.12     10.32 o 
   1  -7  10       13.44       13.77      3.54 o 
   2  -7  10       22.96       18.73      4.40 o 
   3  -7  10        0.11        2.71      2.34 o 
   4  -7  10        0.37       -0.59      2.27 o 
   5  -7  10        0.04        0.08      1.50 o 
  -6  -6  10        2.26        3.50      3.73 o 
  -5  -6  10        9.96       11.96      5.02 o 
  -4  -6  10        8.00        7.71      2.67 o 
  -3  -6  10        1.90        0.49      2.42 o 
  -2  -6  10        8.73       10.78      2.92 o 
  -1  -6  10       83.77       77.74      7.48 o 
   0  -6  10        2.91        2.81      2.56 o 
   1  -6  10      182.53      166.78     14.50 o 
   2  -6  10        2.79        2.84      2.60 o 
   3  -6  10        1.44        1.91      2.32 o 
   4  -6  10        0.10        0.86      2.56 o 
   5  -6  10        0.25       -0.84      0.84 o 
   6  -6  10        0.04       -1.24      1.24 o 
  -6  -5  10        5.37       12.23      3.75 o 
  -5  -5  10        9.33        9.41      2.57 o 
  -4  -5  10        2.49        5.87      2.47 o 
  -3  -5  10       30.95       27.09      4.74 o 
  -2  -5  10        1.29        2.96      2.13 o 
  -1  -5  10        1.87        1.22      1.03 o 
   0  -5  10      150.42      141.30     14.79 o 
   1  -5  10       18.69       26.61      5.02 o 
   2  -5  10        3.26        1.12      1.65 o 
   3  -5  10        0.05       -0.33      1.59 o 
   4  -5  10        9.97        6.60      3.06 o 
   5  -5  10        0.55       -0.07      1.39 o 
   6  -5  10        0.46       -2.05      2.79 o 
  -7  -4  10        3.15        1.69      2.22 o 
  -6  -4  10       25.02       27.90      5.47 o 
  -5  -4  10       43.02       49.69      9.26 o 
  -4  -4  10       75.69       75.07      5.58 o 
  -3  -4  10      167.34      137.76      9.70 o 
  -2  -4  10      158.64      147.30     15.39 o 
  -1  -4  10      176.47      159.69     13.48 o 
   0  -4  10       52.18       46.01      4.34 o 
   1  -4  10       63.74       61.91      7.07 o 
   2  -4  10      122.23      106.27      6.85 o 
   3  -4  10       47.62       53.44      5.95 o 
   4  -4  10       40.31       34.84      6.20 o 
   5  -4  10        2.79        4.21      1.79 o 
   6  -4  10        3.55        5.09      1.72 o 
  -7  -3  10        0.59        0.67      1.73 o 
  -6  -3  10       27.34       26.76      4.71 o 
  -5  -3  10        0.83        1.50      1.22 o 
  -4  -3  10       11.50       13.27      2.66 o 
  -3  -3  10      102.34       87.81      9.20 o 
  -2  -3  10       82.21       76.89      7.15 o 
  -1  -3  10      121.66      102.02      5.95 o 
   0  -3  10      101.18       94.21      5.24 o 
   1  -3  10       91.81       74.82      8.06 o 
   2  -3  10       18.93       20.47      3.34 o 
   3  -3  10       15.42       17.26      3.20 o 
   4  -3  10        0.38       -0.28      1.04 o 
   5  -3  10        2.71        1.74      1.60 o 
   6  -3  10        3.07        4.67      1.90 o 
  -7  -2  10        0.56       -0.46      2.35 o 
  -6  -2  10        3.23        1.59      2.29 o 
  -5  -2  10        4.76        2.14      1.42 o 
  -4  -2  10       13.48       13.52      3.07 o 
  -3  -2  10       18.69       18.86      3.46 o 
  -2  -2  10       67.75       67.49      5.48 o 
  -1  -2  10       52.06       56.30      5.70 o 
   0  -2  10        3.02        1.22      0.72 o 
   1  -2  10       11.68        9.59      2.13 o 
   2  -2  10        7.84       11.23      2.18 o 
   3  -2  10        4.88        0.90      1.52 o 
   4  -2  10        4.94        4.46      1.59 o 
   5  -2  10        1.95       -0.73      0.81 o 
   6  -2  10        0.25       -0.23      1.34 o 
  -8  -1  10        0.05       -1.02      1.02 o 
  -7  -1  10        0.00       -1.27      1.27 o 
  -6  -1  10        5.82        7.75      2.58 o 
  -5  -1  10        0.77        0.30      1.43 o 
  -4  -1  10       12.76       10.25      2.53 o 
  -3  -1  10        0.44        0.11      0.99 o 
  -2  -1  10       89.31       89.16      4.98 o 
  -1  -1  10        4.42        3.20      1.50 o 
   0  -1  10       83.88       94.28      6.12 o 
   1  -1  10       57.67       62.52      5.31 o 
   2  -1  10      184.19      175.43     18.27 o 
   3  -1  10       10.43       10.43      2.16 o 
   4  -1  10       14.62       14.98      4.00 o 
   5  -1  10        3.06       -0.42      2.34 o 
   6  -1  10        1.20       -0.63      1.20 o 
  -8   0  10        0.01        1.30      2.56 o 
  -7   0  10        1.69       -0.05      1.15 o 
  -6   0  10        3.15        3.49      1.81 o 
  -5   0  10       24.30       25.99      4.58 o 
  -4   0  10        0.21       -0.58      1.14 o 
  -3   0  10      128.67      121.29     10.18 o 
  -2   0  10       46.19       50.84      6.46 o 
  -1   0  10       59.01       60.91      6.15 o 
   0   0  10       20.14       16.61      4.29 o 
   1   0  10      201.98      206.69     17.39 o 
   2   0  10       19.45       26.99      4.51 o 
   3   0  10        0.11        1.31      1.28 o 
   4   0  10        7.59       11.41      3.04 o 
   5   0  10       10.72       13.61      3.60 o 
   6   0  10        3.09        1.57      1.00 o 
  -8   1  10        2.05        2.64      1.63 o 
  -7   1  10        0.08       -1.01      1.01 o 
  -6   1  10        2.41        1.44      2.27 o 
  -5   1  10       23.17       22.73      4.02 o 
  -4   1  10       15.52       22.12      4.14 o 
  -3   1  10        8.35        2.81      2.18 o 
  -2   1  10        5.46        7.61      2.75 o 
  -1   1  10        1.85        1.86      1.00 o 
   0   1  10        4.38        5.06      1.35 o 
   1   1  10        2.37        3.08      1.02 o 
   2   1  10        6.21        4.71      1.85 o 
   3   1  10       33.81       40.11      4.87 o 
   4   1  10       18.34       17.52      4.02 o 
   5   1  10        0.69        2.16      2.06 o 
   6   1  10        3.13       -0.91      1.36 o 
  -8   2  10        0.87        0.93      2.51 o 
  -7   2  10        1.84        4.04      2.24 o 
  -6   2  10        0.20       -0.74      1.22 o 
  -5   2  10       21.88        8.01      8.76 o 
  -4   2  10       30.97       39.28      4.96 o 
  -3   2  10       12.70       15.46      2.59 o 
  -2   2  10        4.43        5.80      2.12 o 
  -1   2  10       12.50       18.44      4.14 o 
   0   2  10        2.07        2.13      0.84 o 
   1   2  10        0.03        0.96      2.11 o 
   2   2  10       11.40       17.81      3.58 o 
   3   2  10        0.02        0.33      2.22 o 
   4   2  10        0.34        0.52      1.65 o 
   5   2  10        3.87        2.55      3.35 o 
  -8   3  10        8.41        3.75      9.25 o 
  -7   3  10        8.01        5.87      3.95 o 
  -6   3  10       43.72       44.54      6.32 o 
  -5   3  10      113.08      117.69     14.24 o 
  -4   3  10      101.36      105.33      8.22 o 
  -3   3  10       40.07       51.41      4.47 o 
  -2   3  10       94.17       90.36      9.27 o 
  -1   3  10        0.23       -0.38      1.14 o 
   0   3  10      172.91      190.78     24.34 o 
   1   3  10       75.61       78.26      6.25 o 
   2   3  10      142.75      132.99      9.79 o 
   3   3  10        2.10        1.16      1.55 o 
   4   3  10       26.27       27.11      5.86 o 
   5   3  10        1.18       -0.29      1.17 o 
  -7   4  10        0.05       -0.55      1.62 o 
  -6   4  10       20.11       21.87      4.64 o 
  -5   4  10        0.36       -0.90      1.64 o 
  -4   4  10       50.02       55.62      5.17 o 
  -3   4  10      125.63      132.18     10.33 o 
  -2   4  10      422.31      450.44     28.99 o 
  -1   4  10      156.80      176.64     13.78 o 
   0   4  10      116.19      127.31     12.18 o 
   1   4  10        0.13        0.72      1.74 o 
   2   4  10       19.28       31.08      7.37 o 
   3   4  10        1.03        1.03      3.27 o 
   4   4  10       14.13       22.76      7.45 o 
  -7   5  10        0.19       -1.52      1.52 o 
  -6   5  10        2.32        0.11      2.34 o 
  -5   5  10        3.05        0.92      1.16 o 
  -4   5  10        1.21        0.90      1.02 o 
  -3   5  10       22.03       24.06      5.02 o 
  -2   5  10       59.96       61.83      6.49 o 
  -1   5  10       11.42        1.63      9.36 o 
   0   5  10        6.79       15.01      4.55 o 
   1   5  10       15.88       23.02      6.11 o 
   2   5  10       14.05       18.50      4.83 o 
   3   5  10        1.14       -2.01      2.01 o 
   4   5  10        1.74       -0.44     12.26 o 
  -7   6  10        3.93        7.74      4.00 o 
  -6   6  10        0.12       -1.10      1.10 o 
  -5   6  10        0.62       -0.60      0.89 o 
  -4   6  10        2.25        2.47      0.86 o 
  -3   6  10        4.88        9.23      2.37 o 
  -2   6  10        1.12        2.79      3.03 o 
  -1   6  10        0.27       -1.05      1.72 o 
   0   6  10        0.10       -0.19      2.07 o 
   1   6  10        0.18        4.78      2.54 o 
   2   6  10        0.53        1.85      2.21 o 
   3   6  10        2.09        1.78      4.76 o 
  -6   7  10        0.00       -1.17      1.17 o 
  -5   7  10       14.84       17.09      4.65 o 
  -4   7  10        4.71        6.01      2.07 o 
  -3   7  10        0.00       -1.51      1.71 o 
  -2   7  10        1.64        3.14      1.86 o 
  -1   7  10        1.44        0.98      2.01 o 
   0   7  10        7.38       14.25      4.22 o 
   1   7  10        1.48       10.28      3.40 o 
   2   7  10        0.76        1.27      2.31 o 
  -5   8  10       12.47        8.30      4.98 o 
  -4   8  10        0.31        0.48      0.65 o 
  -3   8  10       33.47        8.96     15.87 o 
  -2   8  10        0.01        1.70      2.51 o 
  -1   8  10       34.53       48.81     18.35 o 
   0   8  10        3.63        3.29      2.15 o 
  -1 -10  11        0.06       -2.24      2.24 o 
   0 -10  11        1.03       -0.96      2.61 o 
   1 -10  11        0.03       -1.68      1.69 o 
   2 -10  11        0.69        0.47      1.82 o 
  -3  -9  11        0.07       -2.83      2.83 o 
  -2  -9  11        0.11        0.44      1.94 o 
  -1  -9  11        1.95       -1.65      2.30 o 
   0  -9  11        1.27       -0.39      3.72 o 
   1  -9  11        6.34       -1.16      5.11 o 
   2  -9  11        1.59        1.02      1.16 o 
   3  -9  11        2.36        0.14      0.96 o 
  -4  -8  11        3.15        4.12      2.08 o 
  -3  -8  11        0.53       -0.38      1.11 o 
  -2  -8  11       17.44        1.70      8.09 o 
  -1  -8  11        0.07       -0.27      1.60 o 
   0  -8  11        4.50        3.11      1.76 o 
   1  -8  11        1.46        1.59      1.46 o 
   2  -8  11       10.88       10.89      3.36 o 
   3  -8  11        0.60        0.13      1.08 o 
   4  -8  11       15.92       16.19      3.58 o 
  -5  -7  11        3.01        4.74      1.88 o 
  -4  -7  11        0.55        0.64      1.48 o 
  -3  -7  11       43.73       54.28     11.81 o 
  -2  -7  11        1.20       -0.31      2.08 o 
  -1  -7  11       16.83       20.95      4.97 o 
   0  -7  11        0.02       -1.03      1.03 o 
   1  -7  11        0.16       -0.91      1.02 o 
   2  -7  11        4.51        6.71      2.44 o 
   3  -7  11       30.56       31.98      5.51 o 
   4  -7  11        7.45        1.51      2.68 o 
   5  -7  11        8.17        6.02      3.63 o 
  -6  -6  11        0.00        2.61      2.12 o 
  -5  -6  11        0.03       -1.47      1.47 o 
  -4  -6  11        4.22        3.74      2.74 o 
  -3  -6  11        1.72       -0.05      2.30 o 
  -2  -6  11       12.84       11.06      3.32 o 
  -1  -6  11       54.17       45.07      3.89 o 
   0  -6  11       74.82       93.11      7.52 o 
   1  -6  11       59.30       60.79      4.72 o 
   2  -6  11        2.95       -0.60      1.03 o 
   3  -6  11       28.57       36.04      5.14 o 
   4  -6  11        3.35        7.11      3.22 o 
   5  -6  11        9.22       10.85      2.96 o 
  -6  -5  11        2.07        4.79      1.49 o 
  -5  -5  11        1.85        0.55      1.78 o 
  -4  -5  11        1.84       -0.89      1.12 o 
  -3  -5  11       18.54       23.12      4.88 o 
  -2  -5  11        0.20        0.48      1.23 o 
  -1  -5  11      188.55      189.77     14.85 o 
   0  -5  11       51.49       52.49      3.71 o 
   1  -5  11      371.44      389.72     30.58 o 
   2  -5  11        3.98        3.41      1.38 o 
   3  -5  11       84.37       82.85     10.06 o 
   4  -5  11        2.25        4.16      2.19 o 
   5  -5  11       37.45       28.22      9.59 o 
   6  -5  11        2.70       -0.39      3.13 o 
  -7  -4  11        3.70        0.61      2.40 o 
  -6  -4  11        9.86       15.26      4.17 o 
  -5  -4  11        5.26        2.06      2.23 o 
  -4  -4  11      107.33      115.62     13.77 o 
  -3  -4  11       28.29       28.78      5.14 o 
  -2  -4  11      140.47      126.44      8.06 o 
  -1  -4  11        1.36        5.39      1.89 o 
   0  -4  11      130.63      118.68     12.45 o 
   1  -4  11       10.17        9.89      2.70 o 
   2  -4  11       75.79       79.59      6.25 o 
   3  -4  11       41.10       49.63      4.91 o 
   4  -4  11       26.89       26.38      5.63 o 
   5  -4  11       15.37       30.64      6.40 o 
   6  -4  11        0.55       -0.66      1.55 o 
  -7  -3  11       12.57        7.81      4.85 o 
  -6  -3  11       22.69       27.54      6.61 o 
  -5  -3  11       52.57       53.94      9.15 o 
  -4  -3  11       24.36       30.77      4.79 o 
  -3  -3  11       57.23       43.28     19.79 o 
  -2  -3  11        3.51        0.14      1.43 o 
  -1  -3  11      215.76      198.98     20.97 o 
   0  -3  11       35.67       30.82      5.18 o 
   1  -3  11       95.52       98.88     10.28 o 
   2  -3  11        5.18        6.80      2.03 o 
   3  -3  11        2.07        1.13      1.24 o 
   4  -3  11        9.51        7.97      3.01 o 
   5  -3  11        2.48       -0.77      1.96 o 
   6  -3  11        2.98        1.67      1.50 o 
  -7  -2  11        0.94        1.21      1.59 o 
  -6  -2  11       42.67       47.14      7.14 o 
  -5  -2  11        8.12       11.08      3.31 o 
  -4  -2  11       40.43       49.05      5.75 o 
  -3  -2  11        4.60        7.42      2.01 o 
  -2  -2  11       72.81       68.79      7.30 o 
  -1  -2  11       38.44       31.87      4.69 o 
   0  -2  11      196.55      187.93     15.85 o 
   1  -2  11        0.67       -0.32      0.56 o 
   2  -2  11       38.00       25.24      5.97 o 
   3  -2  11       16.57       21.63      6.17 o 
   4  -2  11       21.97       25.33      5.49 o 
   5  -2  11       14.67       13.72      3.60 o 
   6  -2  11       13.29       17.35      3.66 o 
  -7  -1  11        0.22       -0.97      3.30 o 
  -6  -1  11        0.93        2.18      1.23 o 
  -5  -1  11        0.53       -0.58      2.36 o 
  -4  -1  11       20.29       18.28      3.27 o 
  -3  -1  11       25.75       28.46      4.86 o 
  -2  -1  11      170.73      151.08     12.78 o 
  -1  -1  11        4.09        3.89      1.19 o 
   0  -1  11      208.28      199.48     16.81 o 
   1  -1  11        5.05        4.13      1.67 o 
   2  -1  11       59.89       54.62      3.85 o 
   3  -1  11       19.87       20.44      5.10 o 
   4  -1  11       61.15       60.31      8.42 o 
   5  -1  11       26.41       29.26      6.11 o 
   6  -1  11        8.23        8.54      4.20 o 
  -8   0  11        0.02       -1.78      1.87 o 
  -7   0  11        0.00        0.35      2.80 o 
  -6   0  11        3.92        1.45      1.64 o 
  -5   0  11       14.58       17.63      3.84 o 
  -4   0  11       12.57       14.02      2.77 o 
  -3   0  11        0.68       -0.51      1.11 o 
  -2   0  11        6.16        6.40      1.95 o 
  -1   0  11       36.78       40.43      5.21 o 
   0   0  11       32.15       26.10      4.65 o 
   1   0  11       39.23       34.56      5.81 o 
   2   0  11       57.27       55.27      3.60 o 
   3   0  11        4.01        2.35      1.36 o 
   4   0  11        0.18        0.90      1.44 o 
   5   0  11        8.51        6.00      3.33 o 
   6   0  11        4.07        2.45      2.57 o 
  -8   1  11        0.01       -1.48      1.48 o 
  -7   1  11        1.61        4.53      2.15 o 
  -6   1  11        0.29        0.53      2.06 o 
  -5   1  11        0.93        1.50      1.56 o 
  -4   1  11        8.81       11.25      2.32 o 
  -3   1  11       20.29       22.25      3.70 o 
  -2   1  11       16.15       10.32      4.78 o 
  -1   1  11       10.68       10.46      2.20 o 
   0   1  11       15.17       15.38      2.48 o 
   1   1  11        0.01       -1.21      1.26 o 
   2   1  11        4.28        1.25      1.50 o 
   3   1  11        3.91        2.73      1.64 o 
   4   1  11        5.99        6.07      2.64 o 
   5   1  11        0.78        0.45      1.07 o 
  -8   2  11        0.36        0.17      2.68 o 
  -7   2  11        3.28        5.86      1.94 o 
  -6   2  11        0.02       -0.81      0.81 o 
  -5   2  11       33.31       40.27      4.91 o 
  -4   2  11        0.11        0.66      1.76 o 
  -3   2  11        3.91        4.15      1.71 o 
  -2   2  11        8.41       10.71      1.99 o 
  -1   2  11       99.77       99.15     10.28 o 
   0   2  11        5.16        6.76      1.88 o 
   1   2  11        0.37        1.10      2.01 o 
   2   2  11        6.16        6.16      2.21 o 
   3   2  11        0.05        0.54      2.37 o 
   4   2  11        0.41        1.68      2.75 o 
   5   2  11        0.61        1.58      1.57 o 
  -7   3  11        4.56        2.81      2.53 o 
  -6   3  11       26.03       29.86      6.50 o 
  -5   3  11        3.53        3.80      1.74 o 
  -4   3  11      158.58      164.22     12.17 o 
  -3   3  11       53.79       57.63      5.51 o 
  -2   3  11       22.96       20.20      3.75 o 
  -1   3  11       12.20       11.36      2.75 o 
   0   3  11      315.73      358.23     34.13 o 
   1   3  11       15.05       24.53      6.93 o 
   2   3  11      300.82      269.89     84.12 o 
   3   3  11        8.80        4.50      2.57 o 
   4   3  11       56.38       44.58     18.80 o 
  -7   4  11        5.46        5.37      2.31 o 
  -6   4  11       24.87       24.11      4.93 o 
  -5   4  11        8.23       11.94      2.56 o 
  -4   4  11       47.23       52.36      8.90 o 
  -3   4  11       15.80       15.63      3.53 o 
  -2   4  11        6.04        7.16      2.27 o 
  -1   4  11       20.32       21.74      6.65 o 
   0   4  11       33.25       38.76      6.57 o 
   1   4  11       16.77       21.66      6.26 o 
   2   4  11       24.90        9.24      8.06 o 
   3   4  11        3.75        6.30      3.40 o 
   4   4  11        1.07       -3.69      3.69 o 
  -7   5  11        0.00        0.91      3.13 o 
  -6   5  11        2.75       -0.91      1.85 o 
  -5   5  11        0.07       -1.07      1.54 o 
  -4   5  11        3.69        2.45      1.45 o 
  -3   5  11        0.45       -0.44      0.44 o 
  -2   5  11       27.15       40.54      8.48 o 
  -1   5  11        7.04        6.39      2.64 o 
   0   5  11       11.29       20.55      3.66 o 
   1   5  11        0.24        0.85      2.02 o 
   2   5  11        6.10        9.84      4.98 o 
   3   5  11        1.39        2.50      3.42 o 
  -6   6  11        0.57       -0.73      1.93 o 
  -5   6  11        9.28       10.37      3.27 o 
  -4   6  11        1.78       -0.35      1.01 o 
  -3   6  11        1.78        0.48      0.77 o 
  -2   6  11        1.20       -0.26      1.48 o 
  -1   6  11        4.06        4.71      0.80 o 
   0   6  11        0.15        1.11      2.20 o 
   1   6  11        1.91        1.46      1.97 o 
   2   6  11        0.03        1.28      3.18 o 
  -5   7  11        1.01        0.33      1.95 o 
  -4   7  11        0.01       -0.94      0.94 o 
  -3   7  11        1.65        1.87      2.66 o 
  -2   7  11        1.52       -1.21      1.21 o 
  -1   7  11        2.76        0.36      3.19 o 
   0   7  11        4.14        4.88      1.99 o 
   1   7  11        0.63       -1.04      3.82 o 
  -4   8  11        9.22       12.69      8.64 o 
  -3   8  11        8.30       19.16      6.29 o 
  -2   8  11        6.34        4.80      2.50 o 
  -1   8  11        0.08       -1.52      1.52 o 
  -2  -9  12        0.53        1.64      2.85 o 
  -1  -9  12        2.13       -1.92      1.92 o 
   0  -9  12        3.30       -1.56      1.56 o 
   1  -9  12        0.00        0.01      2.05 o 
   2  -9  12        1.51        1.15      3.57 o 
   3  -9  12        0.03       -0.04      2.73 o 
  -4  -8  12        0.26       -0.80      3.78 o 
  -3  -8  12        5.06        3.82      2.22 o 
  -2  -8  12        7.12       10.61      4.14 o 
  -1  -8  12       30.23       32.59      6.65 o 
   0  -8  12        1.11       -0.71      2.34 o 
   1  -8  12       47.67       41.75      8.68 o 
   2  -8  12        6.32        6.09      3.58 o 
   3  -8  12        5.43        1.98      2.43 o 
   4  -8  12        7.61        7.40      4.83 o 
  -5  -7  12        1.41        1.13      2.14 o 
  -4  -7  12        0.12       -1.32      1.32 o 
  -3  -7  12        1.55        0.33      3.32 o 
  -2  -7  12        0.02       -1.05      1.56 o 
  -1  -7  12        0.13       -0.95      1.43 o 
   0  -7  12       95.40       85.07     12.06 o 
   1  -7  12        4.13        5.48      1.91 o 
   2  -7  12       22.82       23.45      3.93 o 
   3  -7  12        0.11        0.61      1.11 o 
   4  -7  12        0.28        0.04      1.98 o 
  -5  -6  12        1.38        0.50      1.47 o 
  -4  -6  12        0.46        2.66      2.88 o 
  -3  -6  12        0.22        1.09      1.60 o 
  -2  -6  12        1.05        2.46      1.56 o 
  -1  -6  12        9.02        8.93      2.67 o 
   0  -6  12        2.19        8.36      2.29 o 
   1  -6  12       28.02       36.53      6.35 o 
   2  -6  12        4.94        2.39      2.95 o 
   3  -6  12       11.30       14.81      3.19 o 
   4  -6  12        3.05       -0.48      2.02 o 
   5  -6  12        2.55        1.92      2.77 o 
  -6  -5  12        6.56        7.20      3.84 o 
  -5  -5  12       24.40       27.18      6.87 o 
  -4  -5  12        5.35        4.02      3.32 o 
  -3  -5  12       52.20       49.39      8.50 o 
  -2  -5  12       21.95       25.15      5.51 o 
  -1  -5  12       83.03       83.19      6.23 o 
   0  -5  12       45.69       50.81      3.84 o 
   1  -5  12       68.06       67.41      5.33 o 
   2  -5  12       12.00       11.78      3.14 o 
   3  -5  12       50.73       51.29      7.35 o 
   4  -5  12        1.03       -1.55      1.55 o 
   5  -5  12        8.15        7.41      3.32 o 
  -6  -4  12        2.31        1.87      1.65 o 
  -5  -4  12        2.25        3.31      3.24 o 
  -4  -4  12        0.84       -2.00      2.24 o 
  -3  -4  12       27.55       36.89      4.78 o 
  -2  -4  12       28.15       29.80      4.47 o 
  -1  -4  12       24.34       27.26      5.92 o 
   0  -4  12       26.77       28.27      4.98 o 
   1  -4  12       38.06       52.89      4.91 o 
   2  -4  12       42.93       53.46      4.03 o 
   3  -4  12       46.96       54.40      9.03 o 
   4  -4  12       18.12       10.66      4.20 o 
   5  -4  12        8.02       12.05      3.39 o 
  -7  -3  12        3.52       -0.04      2.57 o 
  -6  -3  12       27.86       34.19      8.83 o 
  -5  -3  12       27.55       32.74      4.73 o 
  -4  -3  12      235.58      237.30     28.76 o 
  -3  -3  12        8.21       12.58      2.48 o 
  -2  -3  12      453.15      471.51     30.09 o 
  -1  -3  12       39.70       47.85      4.50 o 
   0  -3  12      307.22      311.91     19.99 o 
   1  -3  12        5.32        6.75      2.20 o 
   2  -3  12      198.57      196.84     16.07 o 
   3  -3  12        6.34       10.84      3.21 o 
   4  -3  12       54.79       57.92      8.78 o 
   5  -3  12        6.64        6.26      3.60 o 
  -7  -2  12        0.96       -0.81      1.59 o 
  -6  -2  12        6.78        5.43      2.95 o 
  -5  -2  12        2.87        1.01      2.08 o 
  -4  -2  12       48.11       51.91      3.84 o 
  -3  -2  12      119.71      112.39      8.76 o 
  -2  -2  12      124.66      105.98      7.73 o 
  -1  -2  12       77.90       79.06     10.32 o 
   0  -2  12      156.34      148.37     15.42 o 
   1  -2  12      131.38      128.69      8.25 o 
   2  -2  12      148.77      136.04     11.07 o 
   3  -2  12       48.29       48.47      6.10 o 
   4  -2  12        6.44        4.48      1.69 o 
   5  -2  12        4.43       -0.75      2.36 o 
  -7  -1  12        0.45        2.68      3.25 o 
  -6  -1  12        1.02       -1.88      1.88 o 
  -5  -1  12       25.18       30.55      6.17 o 
  -4  -1  12        1.06       -0.27      1.05 o 
  -3  -1  12       12.24       15.48      3.14 o 
  -2  -1  12        4.19        4.84      1.62 o 
  -1  -1  12        3.37        1.30      2.57 o 
   0  -1  12       15.74        8.68      3.60 o 
   1  -1  12       25.78       28.91      5.39 o 
   2  -1  12       10.96       16.56      3.83 o 
   3  -1  12       23.17       26.09      5.50 o 
   4  -1  12       48.90       19.24     14.96 o 
   5  -1  12        3.72        3.69      1.68 o 
  -7   0  12        0.26       -1.49      1.59 o 
  -6   0  12        9.63       13.36      4.03 o 
  -5   0  12        3.78        1.37      1.34 o 
  -4   0  12       18.91       16.15      3.97 o 
  -3   0  12        0.03        0.30      1.03 o 
  -2   0  12       12.44       21.09      3.85 o 
  -1   0  12        2.93        5.17      2.62 o 
   0   0  12       56.32       53.50      3.58 o 
   1   0  12        0.00        0.16      1.55 o 
   2   0  12        6.22        9.35      2.62 o 
   3   0  12        9.99       10.62      3.11 o 
   4   0  12        1.28        1.57      2.64 o 
   5   0  12       10.37        6.73      5.05 o 
  -7   1  12        0.59        1.09      4.60 o 
  -6   1  12        0.25        0.74      2.29 o 
  -5   1  12        4.30        4.17      2.01 o 
  -4   1  12        1.64        0.27      1.45 o 
  -3   1  12        5.16        4.66      2.10 o 
  -2   1  12       36.80       42.62      5.44 o 
  -1   1  12       51.59       50.43      3.58 o 
   0   1  12       29.94       19.37      5.53 o 
   1   1  12        4.67        1.49      1.85 o 
   2   1  12       26.13       35.63      4.75 o 
   3   1  12        0.27       -0.49      0.67 o 
   4   1  12        2.19        2.05      2.48 o 
   5   1  12        5.91        2.31      4.16 o 
  -7   2  12        1.03        3.65      1.76 o 
  -6   2  12        2.27       -1.35      1.70 o 
  -5   2  12        1.03       -1.71      2.00 o 
  -4   2  12       21.81       33.54      5.37 o 
  -3   2  12        9.82       13.34      2.98 o 
  -2   2  12       55.25       55.44      5.19 o 
  -1   2  12        0.43        0.17      1.21 o 
   0   2  12        1.99        5.06      1.78 o 
   1   2  12        1.26        1.75      2.45 o 
   2   2  12       11.73       14.75      3.48 o 
   3   2  12        2.43        3.85      1.89 o 
   4   2  12        2.20        0.48      3.23 o 
  -7   3  12        1.35       -0.36      1.96 o 
  -6   3  12        5.33        6.72      2.45 o 
  -5   3  12        0.28       -0.13      2.29 o 
  -4   3  12       60.98       67.15     11.16 o 
  -3   3  12       12.81       11.29      3.10 o 
  -2   3  12      453.53      519.68     46.69 o 
  -1   3  12       45.01       45.39      4.75 o 
   0   3  12      254.61      306.81     62.42 o 
   1   3  12       18.11       25.14      6.68 o 
   2   3  12      115.62      125.15     23.57 o 
   3   3  12        0.89        0.80      2.07 o 
   4   3  12       49.73       66.05     19.86 o 
  -7   4  12        0.29       -1.46      4.35 o 
  -6   4  12        1.19        0.11      1.37 o 
  -5   4  12        2.25        1.39      2.57 o 
  -4   4  12        3.03        2.44      1.46 o 
  -3   4  12        1.32       -0.41      0.80 o 
  -2   4  12        0.60        0.89      0.86 o 
  -1   4  12        4.32        2.11      1.26 o 
   0   4  12        0.29       -1.90      1.90 o 
   1   4  12       14.88       24.30      5.36 o 
   2   4  12        1.18       -1.76      1.89 o 
   3   4  12        1.98        4.26      2.41 o 
  -6   5  12        2.99        4.25      1.50 o 
  -5   5  12        0.01       -1.30      1.88 o 
  -4   5  12        6.79       14.12      4.36 o 
  -3   5  12        1.21        2.03      0.85 o 
  -2   5  12        3.74        0.09      1.62 o 
  -1   5  12        1.89        0.01      2.77 o 
   0   5  12        1.08        1.66      2.69 o 
   1   5  12        1.55        0.58      1.61 o 
   2   5  12        0.04       -2.10      3.01 o 
   3   5  12        1.85        2.66      7.43 o 
  -6   6  12        0.22       -1.48      1.48 o 
  -5   6  12        8.30        7.07      1.28 o 
  -4   6  12        1.17        2.64      1.56 o 
  -3   6  12        2.97       -2.62      6.14 o 
  -2   6  12        5.68       14.08      4.72 o 
  -1   6  12        4.93        7.14      3.42 o 
   0   6  12        0.31       -1.12      2.34 o 
   1   6  12        0.56        0.04      1.23 o 
   2   6  12        0.31        1.79      2.73 o 
  -4   7  12        5.23        1.99      1.78 o 
  -3   7  12        0.09        0.37      1.71 o 
  -2   7  12        6.49        6.06      2.36 o 
  -1   7  12        8.18       20.08      5.21 o 
   0   7  12        4.99        2.71      2.34 o 
  -1  -9  13        0.55       -2.33      2.69 o 
   0  -9  13        1.03        0.62      2.73 o 
   1  -9  13        3.04       11.69      3.75 o 
   2  -9  13        0.21       -1.74      1.74 o 
  -3  -8  13        0.60        0.96      2.42 o 
  -2  -8  13        0.18       -0.67      1.75 o 
  -1  -8  13        2.26        1.24      2.87 o 
   0  -8  13       25.58       18.97      7.56 o 
   1  -8  13       16.03       20.53      5.49 o 
   2  -8  13        5.85        5.57      2.40 o 
   3  -8  13        1.20        0.88      2.27 o 
  -4  -7  13        0.28       -0.55      1.36 o 
  -3  -7  13        1.83       -1.08      1.08 o 
  -2  -7  13        0.15        1.31      1.40 o 
  -1  -7  13        5.63        0.68      1.26 o 
   0  -7  13        0.99        0.34      2.17 o 
   1  -7  13       25.31       22.35      4.93 o 
   2  -7  13        0.00       -1.69      1.69 o 
   3  -7  13        3.48        5.46      1.94 o 
   4  -7  13        0.30        1.01      2.32 o 
  -5  -6  13        8.73       10.44      3.48 o 
  -4  -6  13        2.80        3.10      2.15 o 
  -3  -6  13       12.44       16.21      4.19 o 
  -2  -6  13        0.01        1.35      1.99 o 
  -1  -6  13        2.18        0.16      1.53 o 
   0  -6  13       27.76       45.18      6.51 o 
   1  -6  13        0.54       -1.10      1.78 o 
   2  -6  13        5.88        5.31      4.44 o 
   3  -6  13        0.75       -2.16      2.62 o 
   4  -6  13        0.00        0.42      1.22 o 
  -6  -5  13        0.00        0.88      4.03 o 
  -5  -5  13        9.84        6.65      2.61 o 
  -4  -5  13        0.14       -2.63      2.66 o 
  -3  -5  13       38.70       34.45      5.01 o 
  -2  -5  13        2.42        0.69      1.23 o 
  -1  -5  13       33.41       37.19      5.40 o 
   0  -5  13       28.45       36.38      5.28 o 
   1  -5  13       14.18        8.76      4.98 o 
   2  -5  13       53.05       61.02      8.72 o 
   3  -5  13        8.34        4.14      2.74 o 
   4  -5  13       31.17       42.87     11.93 o 
   5  -5  13        0.00       -1.52      1.52 o 
  -6  -4  13       46.58       52.71     13.53 o 
  -5  -4  13        5.98        8.74      2.68 o 
  -4  -4  13       89.78       87.52     13.42 o 
  -3  -4  13      119.73      127.14     21.63 o 
  -2  -4  13      220.92      225.66     27.28 o 
  -1  -4  13      126.28      124.67      9.24 o 
   0  -4  13      261.14      276.13     22.48 o 
   1  -4  13      109.94      125.79     16.72 o 
   2  -4  13      102.71      102.26     17.44 o 
   3  -4  13       35.97       42.28      6.50 o 
   4  -4  13       17.59       15.96      4.11 o 
   5  -4  13        2.31        3.65      2.63 o 
  -6  -3  13        3.85        5.23      1.92 o 
  -5  -3  13       29.88       39.67      8.37 o 
  -4  -3  13        5.62        5.88      2.17 o 
  -3  -3  13       23.15       29.25      4.10 o 
  -2  -3  13        3.87        0.84      1.85 o 
  -1  -3  13      115.74      111.37      8.66 o 
   0  -3  13       13.56       14.79      2.65 o 
   1  -3  13       66.68       71.57      5.36 o 
   2  -3  13        0.06        0.09      1.45 o 
   3  -3  13       12.57       16.80      3.54 o 
   4  -3  13        6.48        4.43      1.85 o 
   5  -3  13        6.33       12.38      2.83 o 
  -7  -2  13        0.25       -0.20      1.29 o 
  -6  -2  13        0.40        2.10      4.08 o 
  -5  -2  13        1.59        3.13      1.78 o 
  -4  -2  13        9.64        8.98      2.63 o 
  -3  -2  13       63.16       65.66      4.95 o 
  -2  -2  13       30.85       32.55      6.15 o 
  -1  -2  13      238.63      244.00     18.99 o 
   0  -2  13       22.25       24.52      4.30 o 
   1  -2  13      115.46      114.50      8.41 o 
   2  -2  13       13.41       11.42      3.06 o 
   3  -2  13       51.84       60.72      8.79 o 
   4  -2  13        2.38        2.80      2.83 o 
   5  -2  13       15.24       20.71      4.50 o 
  -7  -1  13        0.10        0.65      3.57 o 
  -6  -1  13        7.87       13.89      3.85 o 
  -5  -1  13        1.69        2.38      1.35 o 
  -4  -1  13       24.62       37.14      5.34 o 
  -3  -1  13       23.78       26.49      6.63 o 
  -2  -1  13        0.31       -0.11      2.25 o 
  -1  -1  13       73.25       63.22      4.93 o 
   0  -1  13        2.11        2.52      1.15 o 
   1  -1  13      161.15      152.97     12.44 o 
   2  -1  13        2.15        3.73      1.75 o 
   3  -1  13       28.13       31.57      4.84 o 
   4  -1  13        0.05       -1.44      1.44 o 
   5  -1  13        2.27        2.00      3.26 o 
  -7   0  13        0.15       -1.29      1.29 o 
  -6   0  13        8.92        4.98      1.90 o 
  -5   0  13        8.85       10.17      2.67 o 
  -4   0  13       27.41       32.43      5.22 o 
  -3   0  13        7.95        8.18      2.23 o 
  -2   0  13       12.64       13.76      2.96 o 
  -1   0  13        9.90       11.13      2.24 o 
   0   0  13        5.73        6.70      1.95 o 
   1   0  13       45.71       50.90      3.85 o 
   2   0  13        0.13       -0.78      0.78 o 
   3   0  13       61.57       62.39      9.70 o 
   4   0  13        0.10       -0.89      0.89 o 
   5   0  13        6.76        4.75      1.97 o 
  -7   1  13        9.43        6.61      2.70 o 
  -6   1  13        0.09       -1.47      1.47 o 
  -5   1  13       40.19       44.88      6.75 o 
  -4   1  13        2.72        1.54      1.61 o 
  -3   1  13       73.64       62.96      4.68 o 
  -2   1  13       70.06       74.22      5.47 o 
  -1   1  13      121.82      106.26      7.91 o 
   0   1  13        7.94       10.13      2.73 o 
   1   1  13       19.95       21.32      5.08 o 
   2   1  13        2.73        1.18      1.77 o 
   3   1  13        4.54        3.73      1.94 o 
   4   1  13        0.02       -0.40      1.65 o 
  -7   2  13        0.51        0.95      2.03 o 
  -6   2  13        3.31        7.33      2.58 o 
  -5   2  13       35.60       40.43      6.22 o 
  -4   2  13        6.07        4.22      2.17 o 
  -3   2  13       12.71       13.91      3.78 o 
  -2   2  13        3.95        0.73      1.84 o 
  -1   2  13        0.03       -0.74      0.74 o 
   0   2  13       52.00       39.15      5.09 o 
   1   2  13       89.78       94.32     17.33 o 
   2   2  13       57.85       44.60      6.60 o 
   3   2  13       13.61       12.26      3.74 o 
   4   2  13       19.20       15.68      5.32 o 
  -7   3  13        0.01        0.46      0.72 o 
  -6   3  13        0.32        2.53      1.50 o 
  -5   3  13        0.17        0.32      0.91 o 
  -4   3  13        0.01       -0.80      2.36 o 
  -3   3  13       49.42       58.22      9.76 o 
  -2   3  13       19.08       31.38      8.40 o 
  -1   3  13       69.03       75.78     15.77 o 
   0   3  13        0.00       -2.19      2.91 o 
   1   3  13        0.72       -0.29      2.01 o 
   2   3  13        4.07        7.44      3.41 o 
   3   3  13        0.41        0.72      1.74 o 
  -6   4  13        0.34       -0.27      1.02 o 
  -5   4  13        1.12       -0.13      1.77 o 
  -4   4  13        2.40        3.53      1.67 o 
  -3   4  13        0.78        2.10      1.38 o 
  -2   4  13        0.21        0.13      0.94 o 
  -1   4  13        0.57        2.28      2.21 o 
   0   4  13        1.09        2.61      3.29 o 
   1   4  13        0.60       -1.26      1.26 o 
   2   4  13        0.14       -2.45      3.82 o 
   3   4  13        0.32       -1.92      2.21 o 
  -6   5  13        2.53       -0.32      2.07 o 
  -5   5  13        2.83        2.01      1.33 o 
  -4   5  13        0.31        0.95      1.80 o 
  -3   5  13        4.38        0.88      1.73 o 
  -2   5  13        0.34       -2.71      2.71 o 
  -1   5  13        3.16        2.67      1.87 o 
   0   5  13        0.63       -0.87      3.06 o 
   1   5  13        0.85        4.17      3.29 o 
   2   5  13        0.10       -1.76      1.85 o 
  -5   6  13        0.97        0.00      2.26 o 
  -4   6  13        0.24        2.61      1.88 o 
  -3   6  13        1.09        3.95      1.73 o 
  -2   6  13        0.09       -1.18      1.67 o 
  -1   6  13        1.46       -1.57      1.57 o 
   0   6  13        1.83        4.09      4.44 o 
   1   6  13        2.99        3.97      2.04 o 
  -3   7  13        0.01       -0.88      1.11 o 
  -2   7  13        0.64        2.25      1.97 o 
  -2  -8  14        4.41        4.53      3.47 o 
  -1  -8  14        0.38       -0.05      1.84 o 
   0  -8  14        9.31       16.50      3.85 o 
   1  -8  14        9.23        3.48      2.60 o 
   2  -8  14        1.49       -1.30      2.23 o 
  -4  -7  14        1.26        1.38      1.81 o 
  -3  -7  14        1.16        3.75      2.11 o 
  -2  -7  14        4.50        8.87      2.87 o 
  -1  -7  14        6.84        5.68      3.36 o 
   0  -7  14        4.51       11.15      3.41 o 
   1  -7  14        4.63        4.04      3.40 o 
   2  -7  14        0.04       -0.05      1.90 o 
   3  -7  14        2.15        5.93      3.99 o 
  -4  -6  14        0.79        1.90      2.80 o 
  -3  -6  14        4.98       14.00      3.68 o 
  -2  -6  14        0.01       -1.58      1.58 o 
  -1  -6  14        0.08       -0.27      1.86 o 
   0  -6  14        2.86        3.10      2.20 o 
   1  -6  14        3.71        0.93      2.18 o 
   2  -6  14        0.47       -0.97      1.33 o 
   3  -6  14        0.15        0.44      1.15 o 
   4  -6  14        0.35       -2.90      3.15 o 
  -5  -5  14        7.40        5.14      2.51 o 
  -4  -5  14       24.92       30.60      7.50 o 
  -3  -5  14        0.09       -0.46      1.07 o 
  -2  -5  14       27.29       31.69      4.96 o 
  -1  -5  14        1.13        0.25      0.75 o 
   0  -5  14       29.14       38.29      5.53 o 
   1  -5  14        0.84        0.42      1.72 o 
   2  -5  14       28.01       34.18      7.55 o 
   3  -5  14        0.83       -1.10      2.43 o 
   4  -5  14       20.57       23.35      5.16 o 
  -6  -4  14        1.26       -1.59      2.67 o 
  -5  -4  14        0.32       -0.57      2.14 o 
  -4  -4  14        1.30       -0.07      3.16 o 
  -3  -4  14        9.23        5.18      2.02 o 
  -2  -4  14        1.08        2.41      2.10 o 
  -1  -4  14        0.00       -0.92      0.92 o 
   0  -4  14       28.29       31.55      6.66 o 
   1  -4  14        0.80       -1.26      1.26 o 
   2  -4  14       11.49       16.54      3.55 o 
   3  -4  14        0.09       -1.48      1.48 o 
   4  -4  14       18.87       20.06      4.72 o 
  -6  -3  14        4.50        3.04      2.48 o 
  -5  -3  14        0.11       -1.01      1.01 o 
  -4  -3  14        1.56        3.01      1.37 o 
  -3  -3  14        2.01        0.82      2.03 o 
  -2  -3  14        0.83        0.23      2.67 o 
  -1  -3  14        0.12        0.28      1.38 o 
   0  -3  14        0.96       -0.71      2.65 o 
   1  -3  14        7.34        4.97      3.20 o 
   2  -3  14        6.17        4.46      2.50 o 
   3  -3  14        0.01       -0.98      0.98 o 
   4  -3  14        0.42        5.73      2.05 o 
  -6  -2  14        0.89       -0.98      0.98 o 
  -5  -2  14        0.32        2.46      1.66 o 
  -4  -2  14        2.94        9.65      2.54 o 
  -3  -2  14        7.04       10.46      3.01 o 
  -2  -2  14       34.53       38.87      5.66 o 
  -1  -2  14        2.42        2.37      2.22 o 
   0  -2  14       26.99       34.08      6.24 o 
   1  -2  14        7.76        8.90      2.58 o 
   2  -2  14        0.00       -1.48      1.80 o 
   3  -2  14        3.05        1.92      4.70 o 
   4  -2  14        0.70        1.92      1.62 o 
  -6  -1  14       13.81       17.85      4.63 o 
  -5  -1  14       19.05       24.70      5.33 o 
  -4  -1  14       28.31       30.37      4.41 o 
  -3  -1  14        8.71        9.08      2.94 o 
  -2  -1  14       52.54       50.10      6.08 o 
  -1  -1  14        0.07       -1.49      1.49 o 
   0  -1  14       35.01       37.65      5.22 o 
   1  -1  14        0.63       -0.72      1.95 o 
   2  -1  14        8.81        7.40      1.45 o 
   3  -1  14        0.34       -1.82      1.82 o 
   4  -1  14        0.95        0.79      1.40 o 
  -7   0  14        5.34        6.70      7.13 o 
  -6   0  14        6.42        8.74      2.49 o 
  -5   0  14       25.37       37.34      8.15 o 
  -4   0  14       39.09       43.33      6.30 o 
  -3   0  14       57.09       19.37     13.95 o 
  -2   0  14        3.34        8.41      2.20 o 
  -1   0  14       28.59       26.80      4.31 o 
   0   0  14        7.86        9.08      2.62 o 
   1   0  14       37.63       46.95      8.71 o 
   2   0  14       13.04       16.46      3.53 o 
   3   0  14        8.55       10.14      3.18 o 
   4   0  14        0.28        1.05      3.87 o 
  -6   1  14        5.70        1.77      2.33 o 
  -5   1  14       26.71       20.51      6.33 o 
  -4   1  14       32.86       34.17      4.94 o 
  -3   1  14        1.22        0.65      1.21 o 
  -2   1  14       34.73       33.76      5.54 o 
  -1   1  14       10.96       11.69      3.13 o 
   0   1  14       25.81       30.44      6.02 o 
   1   1  14       19.83       24.03      3.43 o 
   2   1  14       10.53       10.45      3.49 o 
   3   1  14        3.29        0.97      2.26 o 
   4   1  14        2.75        1.04      1.86 o 
  -6   2  14        2.28        1.94      1.40 o 
  -5   2  14        0.09       -1.01      1.01 o 
  -4   2  14        2.77        4.97      3.75 o 
  -3   2  14       30.98       20.51      6.08 o 
  -2   2  14       86.10      100.41     20.92 o 
  -1   2  14       35.82       31.03      6.18 o 
   0   2  14        2.95        1.94      1.09 o 
   1   2  14        4.71        2.71      2.34 o 
   2   2  14        8.49       13.56      3.88 o 
   3   2  14        2.94        2.28      2.48 o 
  -6   3  14        0.01        2.15      1.68 o 
  -5   3  14        0.30       -0.12      1.75 o 
  -4   3  14        0.37       -0.62      0.82 o 
  -3   3  14        0.11       -1.27      1.27 o 
  -2   3  14        5.58        3.50      3.20 o 
  -1   3  14        1.68        0.52      0.93 o 
   0   3  14        5.17        4.00      4.04 o 
   1   3  14        1.20       -0.04      3.85 o 
   2   3  14        6.26       14.55      4.64 o 
   3   3  14        0.16        1.69      2.22 o 
  -6   4  14        3.40       -0.80      1.59 o 
  -5   4  14        1.35        2.36      1.57 o 
  -4   4  14        1.17        0.57      0.90 o 
  -3   4  14       12.63       16.92      3.73 o 
  -2   4  14        6.50       11.06      3.79 o 
  -1   4  14        3.74        4.89      2.74 o 
   0   4  14        3.99        2.62      3.87 o 
   1   4  14        1.13        7.25      3.09 o 
   2   4  14        2.51        4.68      3.72 o 
  -5   5  14        5.56        6.60      2.35 o 
  -4   5  14       18.96       27.66      8.12 o 
  -3   5  14        0.49        0.89      2.58 o 
  -2   5  14        8.97       12.37      3.88 o 
  -1   5  14        3.40        2.36      2.87 o 
   0   5  14       17.03       18.45      5.46 o 
   1   5  14        6.10       10.02      4.57 o 
  -3   6  14       14.35       26.58      8.81 o 
  -2   6  14        0.29        2.35      2.43 o 
  -1   6  14       19.75       36.22     12.10 o 
  -1  -8  15        1.37        1.44      2.45 o 
   0  -8  15        6.89        8.33      2.79 o 
   1  -8  15        8.49       13.83      4.02 o 
  -3  -7  15        6.14        3.59      1.87 o 
  -2  -7  15        1.38        0.63      1.63 o 
  -1  -7  15       25.29       32.95      7.70 o 
   0  -7  15        0.61       -0.66      3.15 o 
   1  -7  15       30.34       25.14      8.24 o 
   2  -7  15        2.13        0.09      3.09 o 
  -4  -6  15        0.74        3.97      3.04 o 
  -3  -6  15        0.69        2.17      4.22 o 
  -2  -6  15        0.01       -1.13      1.13 o 
  -1  -6  15        2.33       -0.54      3.54 o 
   0  -6  15        0.22        1.63      3.09 o 
   1  -6  15        6.74        4.58      2.11 o 
   2  -6  15        0.00        2.86      1.00 o 
   3  -6  15        4.82        2.12      2.43 o 
  -5  -5  15        0.07        4.43      1.83 o 
  -4  -5  15        0.17       -0.07      1.89 o 
  -3  -5  15        2.76        3.16      3.15 o 
  -2  -5  15        9.44        7.52      2.95 o 
  -1  -5  15        4.34        2.04      2.17 o 
   0  -5  15        5.45       -0.38      2.49 o 
   1  -5  15        9.87       17.18      4.28 o 
   2  -5  15       17.28       18.77      4.70 o 
   3  -5  15       15.91       20.22      4.83 o 
  -5  -4  15        1.14       -0.86      2.34 o 
  -4  -4  15        0.86       -0.81      1.81 o 
  -3  -4  15        1.90       -1.33      1.33 o 
  -2  -4  15        8.71        5.22      2.73 o 
  -1  -4  15        0.82        4.23      0.88 o 
   0  -4  15        7.81       11.82      3.32 o 
   1  -4  15       12.82       14.91      3.82 o 
   2  -4  15       10.53        9.82      3.49 o 
   3  -4  15        4.56        3.81      2.75 o 
   4  -4  15        4.71       10.87      3.35 o 
  -5  -3  15        5.22        6.20      1.92 o 
  -4  -3  15        1.63       -0.65      1.41 o 
  -3  -3  15       30.53       13.53      7.73 o 
  -2  -3  15        0.21        1.06      1.24 o 
  -1  -3  15       18.64       18.59      3.30 o 
   0  -3  15        0.24       -1.52      1.52 o 
   1  -3  15       12.35       19.73      3.75 o 
   2  -3  15        5.12        6.64      2.67 o 
   3  -3  15        0.09        1.11      1.75 o 
   4  -3  15        0.05       -1.21      1.66 o 
  -6  -2  15        0.14       -2.32      2.32 o 
  -5  -2  15       11.62        6.30      3.20 o 
  -4  -2  15        0.01        0.97      3.42 o 
  -3  -2  15        5.18        3.93      1.20 o 
  -2  -2  15        3.24       -0.18      0.98 o 
  -1  -2  15        0.13       -0.11      1.71 o 
   0  -2  15        8.08        9.96      2.53 o 
   1  -2  15        0.00        1.84      1.68 o 
   2  -2  15        2.61        0.12      1.98 o 
   3  -2  15        0.28        0.13      1.58 o 
   4  -2  15        2.41        5.48      2.27 o 
  -6  -1  15        2.53       -2.23      2.90 o 
  -5  -1  15        0.69       -1.04      1.04 o 
  -4  -1  15       17.06       20.20      4.42 o 
  -3  -1  15        0.06       -1.66      2.23 o 
  -2  -1  15        2.73        6.93      2.23 o 
  -1  -1  15       10.55       11.40      3.36 o 
   0  -1  15        2.96        2.75      2.17 o 
   1  -1  15        9.68       13.70      3.31 o 
   2  -1  15       11.33       13.79      4.17 o 
   3  -1  15        5.34        1.31      2.42 o 
   4  -1  15        1.68       -2.99      2.99 o 
  -6   0  15        2.05        0.01      1.50 o 
  -5   0  15        0.66        2.53      1.87 o 
  -4   0  15        1.08       -1.67      2.31 o 
  -3   0  15       34.20       31.40      4.86 o 
  -2   0  15       22.92       25.10      5.93 o 
  -1   0  15       83.88       67.62      9.51 o 
   0   0  15       11.02       16.73      2.67 o 
   1   0  15        6.36        2.29      1.58 o 
   2   0  15        1.91        1.26      2.16 o 
   3   0  15        0.94       -1.10      1.10 o 
  -6   1  15        4.37       10.54      2.63 o 
  -5   1  15        0.26       -1.00      1.00 o 
  -4   1  15       19.71       20.86      5.57 o 
  -3   1  15        6.65        5.54      3.02 o 
  -2   1  15        5.87        7.24      2.76 o 
  -1   1  15        0.18       -0.84      0.84 o 
   0   1  15       10.70       16.06      3.40 o 
   1   1  15        0.01       -0.78      1.75 o 
   2   1  15       23.23       22.20      5.33 o 
   3   1  15        0.30        2.33      2.61 o 
  -6   2  15        0.07        0.52      1.15 o 
  -5   2  15        0.34       -1.60      1.60 o 
  -4   2  15        0.03        1.63      5.92 o 
  -3   2  15        0.14       -0.87      0.87 o 
  -2   2  15       24.52       25.52      5.36 o 
  -1   2  15        3.62        1.55      2.77 o 
   0   2  15        4.37        0.33      1.85 o 
   1   2  15        8.51        8.93      4.16 o 
   2   2  15        2.09       -0.55      2.78 o 
  -5   3  15        3.33        1.21      2.01 o 
  -4   3  15        5.90        7.41      2.33 o 
  -3   3  15        4.38       -0.13      1.88 o 
  -2   3  15        3.29        3.25      1.41 o 
  -1   3  15       11.31       21.72      5.67 o 
   0   3  15        3.06        2.36      2.07 o 
   1   3  15        2.43       -3.27      3.50 o 
   2   3  15        0.65        0.72      1.71 o 
  -5   4  15        3.81        4.07      1.41 o 
  -4   4  15        0.32       -0.89      0.89 o 
  -3   4  15        0.91        1.97      1.68 o 
  -2   4  15        2.61        0.42      1.92 o 
  -1   4  15        0.79        0.35      1.17 o 
   0   4  15        0.01        4.63      2.40 o 
   1   4  15        0.52       -1.52      1.77 o 
  -4   5  15        8.48        3.77      6.29 o 
  -3   5  15        0.20        0.84      1.95 o 
  -2   5  15       14.42       22.16      5.89 o 
  -1   5  15        0.97        3.21      1.68 o 
  -2  -7  16        0.01       -1.27      1.27 o 
  -1  -7  16        7.24       11.37      3.28 o 
   0  -7  16        1.52        0.83      2.47 o 
   1  -7  16        8.21       17.32      4.63 o 
  -3  -6  16        0.43        1.13      2.12 o 
  -2  -6  16        2.03        3.36      1.47 o 
  -1  -6  16        1.47        2.17      2.08 o 
   0  -6  16        0.01        0.29      2.63 o 
   1  -6  16        0.72        1.60      1.60 o 
   2  -6  16        0.02       -1.34      1.34 o 
  -4  -5  16        0.72       -1.03      1.03 o 
  -3  -5  16        2.59       -0.43      1.78 o 
  -2  -5  16        0.00        1.62      1.39 o 
  -1  -5  16        0.31        0.02      2.33 o 
   0  -5  16        3.69        9.09      2.94 o 
   1  -5  16        1.32        5.04      2.03 o 
   2  -5  16        5.81        4.66      2.18 o 
  -4  -4  16        0.00       -1.74      1.74 o 
  -3  -4  16        3.96        5.58      3.44 o 
  -2  -4  16        0.17       -0.64      7.58 o 
  -1  -4  16       10.90       19.50      4.40 o 
   0  -4  16        2.12       -1.95      1.95 o 
   1  -4  16        7.62        4.03      4.44 o 
   2  -4  16        0.01       -0.34      3.03 o 
   3  -4  16        4.92        4.90      3.11 o 
  -5  -3  16        7.30       10.82      3.12 o 
  -4  -3  16        0.00       -2.78      2.82 o 
  -3  -3  16        1.56        1.36      4.69 o 
  -2  -3  16        2.01        0.73      2.58 o 
  -1  -3  16        3.55       -0.36      3.19 o 
   0  -3  16        3.95        0.81      3.08 o 
   1  -3  16        1.52        0.82      1.73 o 
   2  -3  16        1.74        5.34      1.92 o 
   3  -3  16        1.54        2.84      3.02 o 
  -5  -2  16        0.95        0.65      1.34 o 
  -4  -2  16        2.17       -1.21      1.79 o 
  -3  -2  16        0.40       -1.19      1.19 o 
  -2  -2  16        1.80       -1.43      1.43 o 
  -1  -2  16        2.37       -1.24      2.22 o 
   0  -2  16        4.90        2.22      1.46 o 
   1  -2  16        4.02        8.00      2.59 o 
   2  -2  16        0.00       -1.37      1.66 o 
   3  -2  16        0.05       -2.09      3.19 o 
  -5  -1  16        4.82        4.27      8.56 o 
  -4  -1  16       22.40       12.76      3.59 o 
  -3  -1  16        2.25       -1.30      1.30 o 
  -2  -1  16        3.03        1.82      2.41 o 
  -1  -1  16        1.66       -1.11      2.66 o 
   0  -1  16        2.57       -0.95      1.33 o 
   1  -1  16       18.67       20.24      4.63 o 
   2  -1  16        2.09        5.71      2.44 o 
   3  -1  16       17.23        7.92      5.81 o 
  -5   0  16        2.05        2.36      1.95 o 
  -4   0  16        0.25       -0.44      1.73 o 
  -3   0  16        4.40        4.12      2.22 o 
  -2   0  16       28.75       38.91      8.48 o 
  -1   0  16       22.84       25.98      5.96 o 
   0   0  16        0.36       -1.34      1.34 o 
   1   0  16        2.47        1.50      2.34 o 
   2   0  16        5.71        1.33      2.70 o 
  -5   1  16        3.00        1.79      1.93 o 
  -4   1  16        0.51       -0.13      0.97 o 
  -3   1  16        0.00       -1.03      1.03 o 
  -2   1  16       14.99       12.88      3.55 o 
  -1   1  16        4.52        1.84      1.31 o 
   0   1  16        4.98        7.33      2.77 o 
   1   1  16       12.92       11.72      3.63 o 
   2   1  16        1.95       -3.05      3.05 o 
  -5   2  16        0.73        0.94      1.91 o 
  -4   2  16        2.39        1.52      2.94 o 
  -3   2  16        6.53        7.47      2.39 o 
  -2   2  16        1.00       -0.80      0.80 o 
  -1   2  16        9.41        2.74      3.33 o 
   0   2  16        1.81        7.86      2.65 o 
   1   2  16        0.01        1.87      0.87 o 
  -4   3  16        0.44       -0.75      3.39 o 
  -3   3  16       12.78       22.08      6.20 o 
  -2   3  16        2.57        2.11      3.63 o 
  -1   3  16       15.79       28.26      8.04 o 
   0   3  16        0.62       -1.54      4.17 o 
   1   3  16        6.83        7.36      4.83 o 
  -3   4  16        2.60       -0.35      1.79 o 
  -2   4  16        6.13        5.91      2.77 o 
  -1   4  16        2.16        9.54      3.88 o 
  -2  -6  17        0.50       -1.47      2.45 o 
  -1  -6  17        1.06        3.60      2.13 o 
   0  -6  17        0.39        0.12      2.32 o 
  -3  -5  17        5.38        4.40      2.32 o 
  -2  -5  17        9.89        8.15      2.77 o 
  -1  -5  17        9.55       10.31      4.49 o 
   0  -5  17        3.58        2.91      2.86 o 
   1  -5  17       11.26       12.09      2.82 o 
  -4  -4  17        0.09        0.05      3.73 o 
  -3  -4  17        7.83        6.24      2.84 o 
  -2  -4  17        2.54       -1.58      1.71 o 
  -1  -4  17       16.62       17.65      4.71 o 
   0  -4  17        2.62        5.40      2.35 o 
   1  -4  17        1.68        2.73      2.21 o 
   2  -4  17        0.72       -0.13      2.44 o 
  -4  -3  17        3.95        7.13      2.22 o 
  -3  -3  17        2.05        2.24      2.34 o 
  -2  -3  17        0.06        0.72      2.28 o 
  -1  -3  17        8.87        6.77      2.95 o 
   0  -3  17        0.07        1.73      2.09 o 
   1  -3  17        6.65        5.15      2.60 o 
   2  -3  17        1.49        2.31      3.37 o 
  -4  -2  17        0.26        0.82      1.45 o 
  -3  -2  17        5.35        8.30      2.18 o 
  -2  -2  17       13.25       21.83      5.30 o 
  -1  -2  17        2.51        0.57      2.33 o 
   0  -2  17       13.03       15.19      4.11 o 
   1  -2  17        2.37        3.10      3.11 o 
   2  -2  17        3.29        0.18      3.11 o 
  -5  -1  17        4.01       -0.58      2.52 o 
  -4  -1  17        1.29        0.21      1.26 o 
  -3  -1  17       11.07        4.06      4.18 o 
  -2  -1  17        5.81        1.84      3.14 o 
  -1  -1  17        3.10        0.04      1.89 o 
   0  -1  17        0.01        0.54      1.11 o 
   1  -1  17       16.39       12.19      2.93 o 
   2  -1  17        2.60        2.55      1.53 o 
  -4   0  17        0.14       -0.98      1.70 o 
  -3   0  17        2.59        3.54      2.58 o 
  -2   0  17        0.23        0.78      1.79 o 
  -1   0  17       13.79       12.66      4.20 o 
   0   0  17        0.04       -0.87      1.50 o 
   1   0  17        3.75        3.97      1.70 o 
  -4   1  17        1.34        1.13      1.51 o 
  -3   1  17        2.03        0.26      1.83 o 
  -2   1  17        3.76        1.82      2.48 o 
  -1   1  17        1.96        1.28      1.84 o 
   0   1  17        0.01       -1.49      3.44 o 
   1   1  17        0.00       -1.27      1.27 o 
  -4   2  17        2.47        0.35      2.03 o 
  -3   2  17        0.06        5.22      2.32 o 
  -2   2  17        5.60        5.48      1.97 o 
  -1   2  17        0.59        2.45      1.94 o 
   0   2  17        2.80       -1.39      2.71 o 
  -3   3  17        6.15       11.89      3.95 o 
  -2   3  17        0.75        0.99      3.79 o 
  -1   3  17        3.47        0.25      1.81 o 
  -2  -4  18        0.09       -1.46      1.46 o 
  -1  -4  18       25.51       33.48      8.81 o 
   0  -4  18        0.36       -1.73      3.03 o 
  -3  -3  18        4.50        3.62      2.40 o 
  -2  -3  18        0.02       -1.14      1.14 o 
  -1  -3  18        3.57        3.58      1.90 o 
   0  -3  18        0.20       -1.38      1.38 o 
  -3  -2  18        6.22       10.74      3.17 o 
  -2  -2  18        4.60        4.44      3.14 o 
  -1  -2  18        0.08       -1.01      2.94 o 
   0  -2  18        7.62       12.49      3.24 o 
   1  -2  18        2.33        7.16      6.35 o 
  -3  -1  18        4.63       10.92      4.17 o 
  -2  -1  18        7.28       13.50      4.95 o 
  -1  -1  18       17.12       13.99      3.61 o 
   0  -1  18        6.72       12.92      3.52 o 
  -3   0  18        0.05       -0.71      1.45 o 
  -2   0  18       33.66       41.93      8.82 o 
  -1   0  18        0.00       -0.28      1.87 o 
   0   0  18        8.50       11.95      3.48 o 
  -3   1  18        0.01        9.98      6.94 o 
  -2   1  18        0.54        0.77      1.34 o 
  -1   1  18        0.36        4.99      3.53 o 
                                                 
